# Supplementary material for: Sequence alignment of the primate lineage reveals evolutionary divergence and conserved secondary structural motifs in noncoding RNAs
Source: bioRxiv. 2026 May 19:2026.05.18.725462. Preprint. [Version 1] doi: 10.64898/2026.05.18.725462 (PMC13228387; doi:10.64898/2026.05.18.725462)
Supplement: Supplement 1 [file media-1.xlsx]

## Sheet: P53
alnpos	freqnongap	conservation	human seq in MSA	human seq in MSA	has_human_nt	Coverage_only human	Conservation_only_human	Human Position		Human Position		Conservation	21nt sliding median		Coverage	21nt sliding median
-------	----------	----------		----------	----------	----------	----------	----------	----------	1		1.39399			0.465969
1	0.026178	1.27807	---------cucaaaagucuagagccaccgucc---agggagc-agguagcugcugggcuccggggacacuuugcguucgggcug-------ggagcgugcuuuccacgac-ggugacacg----cuucccugga--uugg--cagccaga------------cug--------ccuuccggg-ucacugcc	-	0	#N/A	#N/A			2		1.47147			0.492147
2	0.0366492	2		-	0	#N/A	#N/A			3		1.67245			0.513089
3	0.0471204	0.775606		-	0	#N/A	#N/A			4		1.60712			0.879581
4	0.0471204	1.00892		-	0	#N/A	#N/A			5		1.60095			0.884817
5	0.0471204	0.342257		-	0	#N/A	#N/A			6		1.9477			0.884817
6	0.0471204	0.56448		-	0	#N/A	#N/A			7		1.72743			0.895288
7	0.0471204	0.775606		-	0	#N/A	#N/A			8		1.52214			0.900524
8	0.0471204	1.01357		-	0	#N/A	#N/A			9		1.3897			0.91623
9	0.0575916	0.759329		-	0	#N/A	#N/A			10		0.768297			0.769634
10	0.465969	1.39399		c	1	0.465969	1.39399	1		11		1.18426	1.49279		0.769634	0.895288
11	0.492147	1.47147		u	1	0.492147	1.47147	2		12		1.49279	1.52214		0.780105	0.900524
12	0.513089	1.67245		c	1	0.513089	1.67245	3		13		1.94222	1.52214		0.78534	0.900524
13	0.879581	1.60712		a	1	0.879581	1.60712	4		14		1.45015	1.52214		0.931937	0.900524
14	0.884817	1.60095		a	1	0.884817	1.60095	5		15		1.52616	1.49279		0.926702	0.900524
15	0.884817	1.9477		a	1	0.884817	1.9477	6		16		1.40364	1.49279		0.931937	0.900524
16	0.895288	1.72743		a	1	0.895288	1.72743	7		17		1.66546	1.49279		0.931937	0.900524
17	0.900524	1.52214		g	1	0.900524	1.52214	8		18		1.41151	1.4875		0.931937	0.91623
18	0.91623	1.3897		u	1	0.91623	1.3897	9		19		1.44167	1.45015		0.931937	0.926702
19	0.769634	0.768297		c	1	0.769634	0.768297	10		20		1.58189	1.4875		0.931937	0.926702
20	0.769634	1.18426		u	1	0.769634	1.18426	11		21		1.11748	1.4875		0.926702	0.926702
21	0.780105	1.49279		a	1	0.780105	1.49279	12		22		1.78991	1.4875		0.942408	0.931937
22	0.78534	1.94222		g	1	0.78534	1.94222	13		23		1.4875	1.45015		0.795812	0.931937
23	0.931937	1.45015		a	1	0.931937	1.45015	14		24		1.65481	1.44167		0.769634	0.931937
24	0.926702	1.52616		g	1	0.926702	1.52616	15		25		1.28255	1.41151		0.890052	0.931937
25	0.931937	1.40364		c	1	0.931937	1.40364	16		26		1.94846	1.41004		0.900524	0.931937
26	0.931937	1.66546		c	1	0.931937	1.66546	17		27		1.759	1.41151		0.900524	0.931937
27	0.931937	1.41151		a	1	0.931937	1.41151	18		28		0.98347	1.41004		0.926702	0.942408
28	0.931937	1.44167		c	1	0.931937	1.44167	19		29		1.09566	1.41004		0.95288	0.942408
29	0.931937	1.58189		c	1	0.931937	1.58189	20		30		1.95195	1.41004		0.979058	0.942408
30	0.926702	1.11748		g	1	0.926702	1.11748	21		31		1.39802	1.41004		0.973822	0.95288
31	0.942408	1.78991		u	1	0.942408	1.78991	22		32		1.12329	1.41004		0.994764	0.973822
32	0.795812	1.4875		c	1	0.795812	1.4875	23		33		1.41004	1.41004		0.994764	0.979058
33	0.769634	1.65481		c	1	0.769634	1.65481	24		34		1.35817	1.41004		0.994764	0.994764
34	0.0104712	1		-	0	#N/A	#N/A			35		1.20814	1.41004		0.994764	0.994764
35	0.0104712	2		-	0	#N/A	#N/A			36		1.36686	1.41615		1	0.994764
36	0.0052356	2		-	0	#N/A	#N/A			37		1.46093	1.41615		1	0.994764
37	0.890052	1.28255		a	1	0.890052	1.28255	25		38		1.03759	1.41615		0.994764	0.994764
38	0.900524	1.94846		g	1	0.900524	1.94846	26		39		1.47347	1.41615		0.811518	0.994764
39	0.900524	1.759		g	1	0.900524	1.759	27		40		1.44809	1.41615		0.816754	0.994764
40	0.926702	0.98347		g	1	0.926702	0.98347	28		41		1.86897	1.41615		1	0.994764
41	0.95288	1.09566		a	1	0.95288	1.09566	29		42		0.498998	1.41615		1	0.994764
42	0.979058	1.95195		g	1	0.979058	1.95195	30		43		1.56976	1.41615		1	0.994764
43	0.973822	1.39802		c	1	0.973822	1.39802	31		44		1.41615	1.41615		1	0.994764
44	0.0157068	2		-	0	#N/A	#N/A			45		1.56694	1.44809		1	0.994764
45	0.994764	1.12329		a	1	0.994764	1.12329	32		46		1.48709	1.44809		0.994764	0.994764
46	0.994764	1.41004		g	1	0.994764	1.41004	33		47		1.59857	1.46093		0.984293	0.994764
47	0.994764	1.35817		g	1	0.994764	1.35817	34		48		1.79802	1.44809		0.989529	0.994764
48	0.994764	1.20814		u	1	0.994764	1.20814	35		49		1.04744	1.44809		0.984293	0.994764
49	1	1.36686		a	1	1	1.36686	36		50		0.931933	1.41633		0.994764	0.994764
50	1	1.46093		g	1	1	1.46093	37		51		1.51049	1.41633		0.994764	0.994764
51	0.994764	1.03759		c	1	0.994764	1.03759	38		52		1.24905	1.41615		1	0.994764
52	0.811518	1.47347		u	1	0.811518	1.47347	39		53		0.729374	1.41615		1	0.994764
53	0.816754	1.44809		g	1	0.816754	1.44809	40		54		1.12585	1.41615		0.984293	0.994764
54	1	1.86897		c	1	1	1.86897	41		55		1.6319	1.36012		1	0.989529
55	1	0.498998		u	1	1	0.498998	42		56		1.24444	1.24905		0.994764	0.989529
56	1	1.56976		g	1	1	1.56976	43		57		1.466	1.24905		0.989529	0.984293
57	1	1.41615		g	1	1	1.41615	44		58		1.00413	1.24444		0.994764	0.989529
58	1	1.56694		g	1	1	1.56694	45		59		1.41633	1.24444		0.994764	0.989529
59	0.994764	1.48709		c	1	0.994764	1.48709	46		60		1.20233	1.24905		0.95288	0.994764
60	0.984293	1.59857		u	1	0.984293	1.59857	47		61		1.44583	1.36012		0.968586	0.994764
61	0.989529	1.79802		c	1	0.989529	1.79802	48		62		1.24104	1.24905		0.968586	0.989529
62	0.984293	1.04744		c	1	0.984293	1.04744	49		63		0.783889	1.24444		0.968586	0.989529
63	0.994764	0.931933		g	1	0.994764	0.931933	50		64		1.48766	1.25939		0.968586	0.989529
64	0.994764	1.51049		g	1	0.994764	1.51049	51		65		1.36012	1.36012		0.968586	0.989529
65	1	1.24905		g	1	1	1.24905	52		66		0.642215	1.36012		0.968586	0.989529
66	1	0.729374		g	1	1	0.729374	53		67		1.74623	1.36012		0.968586	0.989529
67	0.984293	1.12585		a	1	0.984293	1.12585	54		68		1.17639	1.35198		0.994764	0.994764
68	1	1.6319		c	1	1	1.6319	55		69		1.53212	1.36012		0.994764	0.994764
69	0.994764	1.24444		a	1	0.994764	1.24444	56		70		1.55523	1.36012		0.994764	0.994764
70	0.989529	1.466		c	1	0.989529	1.466	57		71		1.66086	1.41653		0.994764	0.994764
71	0.994764	1.00413		u	1	0.994764	1.00413	58		72		0.500938	1.41222		0.989529	0.994764
72	0.994764	1.41633		u	1	0.994764	1.41633	59		73		1.04661	1.41222		1	0.994764
73	0.95288	1.20233		u	1	0.95288	1.20233	60		74		1.25939	1.41222		1	0.994764
74	0.968586	1.44583		g	1	0.968586	1.44583	61		75		1.48236	1.38059		0.984293	1
75	0.968586	1.24104		c	1	0.968586	1.24104	62		76		1.42934	1.41222		0.994764	1
76	0.968586	0.783889		g	1	0.968586	0.783889	63		77		1.35198	1.41222		1	1
77	0.968586	1.48766		u	1	0.968586	1.48766	64		78		0.944268	1.38059		1	1
78	0.968586	1.36012		u	1	0.968586	1.36012	65		79		1.57358	1.41222		1	1
79	0.968586	0.642215		c	1	0.968586	0.642215	66		80		1.41653	1.41222		1	1
80	0.968586	1.74623		g	1	0.968586	1.74623	67		81		1.4843	1.41222		1	1
81	0.994764	1.17639		g	1	0.994764	1.17639	68		82		1.41222	1.38059		1	1
82	0.994764	1.53212		g	1	0.994764	1.53212	69		83		1.315	1.38059		1	1
83	0.994764	1.55523		c	1	0.994764	1.55523	70		84		1.32074	1.41222		1	1
84	0.994764	1.66086		u	1	0.994764	1.66086	71		85		1.38059	1.41222		1	1
85	0.989529	0.500938		g	1	0.989529	0.500938	72		86		1.66227	1.41222		1	1
86	0.0157068	0.415038		-	0	#N/A	#N/A			87		1.37774	1.41222		1	1
87	0.0104712	1		-	0	#N/A	#N/A			88		0.54563	1.41222		0.994764	0.994764
88	0.0104712	2		-	0	#N/A	#N/A			89		1.48452	1.41222		0.984293	0.984293
89	0.0209424	0.5		-	0	#N/A	#N/A			90		1.62466	1.41094		0.973822	0.984293
90	0.0052356	2		-	0	#N/A	#N/A			91		1.57356	1.41094		0.984293	0.973822
91	0.0052356	2		-	0	#N/A	#N/A			92		0.575569	1.39233		0.973822	0.973822
92	0.0052356	2		-	0	#N/A	#N/A			93		1.2915	1.38059		0.973822	0.973822
93	1	1.04661		g	1	1	1.04661	73		94		1.53733	1.39233		0.973822	0.973822
94	1	1.25939		g	1	1	1.25939	74		95		1.41094	1.41094		0.973822	0.973822
95	0.984293	1.48236		a	1	0.984293	1.48236	75		96		1.60261	1.48452		0.973822	0.973822
96	0.994764	1.42934		g	1	0.994764	1.42934	76		97		1.91426	1.48452		0.973822	0.973822
97	1	1.35198		c	1	1	1.35198	77		98		1.39233	1.49173		0.968586	0.968586
98	1	0.944268		g	1	1	0.944268	78		99		1.30976	1.49173		0.968586	0.968586
99	1	1.57358		u	1	1	1.57358	79		100		1.0509	1.49173		0.968586	0.968586
100	1	1.41653		g	1	1	1.41653	80		101		1.49173	1.41094		0.947644	0.958115
101	1	1.4843		c	1	1	1.4843	81		102		1.37767	1.41094		0.947644	0.95288
102	1	1.41222		u	1	1	1.41222	82		103		0.836057	1.49173		0.947644	0.947644
103	1	1.315		u	1	1	1.315	83		104		1.795	1.53733		0.931937	0.947644
104	1	1.32074		u	1	1	1.32074	84		105		1.78734	1.49173		0.931937	0.947644
105	1	1.38059		c	1	1	1.38059	85		106		1.58874	1.49173		0.931937	0.937173
106	1	1.66227		c	1	1	1.66227	86		107		1.60417	1.49173		0.937173	0.937173
107	1	1.37774		a	1	1	1.37774	87		108		1.87716	1.45567		0.937173	0.931937
108	0.994764	0.54563		c	1	0.994764	0.54563	88		109		0.645678	1.45567		0.95288	0.931937
109	0.984293	1.48452		g	1	0.984293	1.48452	89		110		0.971224	1.45567		0.958115	0.931937
110	0.973822	1.62466		a	1	0.973822	1.62466	90		111		1.21029	1.45567		0.900524	0.910995
111	0.984293	1.57356		c	1	0.984293	1.57356	91		112		1.58225	1.37767		0.895288	0.910995
112	0.0104712	1		-	0	#N/A	#N/A			113		1.7295	1.45567		0.895288	0.910995
113	0.973822	0.575569		g	1	0.973822	0.575569	92		114		1.73428	1.55742		0.884817	0.910995
114	0.973822	1.2915		g	1	0.973822	1.2915	93		115		0.645591	1.55742		0.910995	0.910995
115	0.973822	1.53733		u	1	0.973822	1.53733	94		116		1.45567	1.55742		0.910995	0.910995
116	0.973822	1.41094		g	1	0.973822	1.41094	95		117		1.62716	1.45567		0.910995	0.910995
117	0.973822	1.60261		a	1	0.973822	1.60261	96		118		1.19331	1.45567		0.910995	0.910995
118	0.973822	1.91426		c	1	0.973822	1.91426	97		119		0.950749	1.27233		0.910995	0.900524
119	0.968586	1.39233		a	1	0.968586	1.39233	98		120		0.592592	1.27233		0.910995	0.895288
120	0.968586	1.30976		c	1	0.968586	1.30976	99		121		1.12433	1.27233		0.910995	0.895288
121	0.968586	1.0509		g	1	0.968586	1.0509	100		122		0.952016	1.4114		0.910995	0.890052
122	0.0314136	1.34998		-	0	#N/A	#N/A			123		1.70065	1.4114		0.890052	0.890052
123	0.0157068	1.0817		-	0	#N/A	#N/A			124		1.55742	1.4114		0.890052	0.890052
124	0.0209424	1.18872		-	0	#N/A	#N/A			125		1.72822	1.4114		0.890052	0.890052
125	0.0314136	1.34998		-	0	#N/A	#N/A			126		1.78428	1.4187		0.602094	0.612565
126	0.947644	1.49173		c	1	0.947644	1.49173	101		127		1.25446	1.4187		0.602094	0.602094
127	0.947644	1.37767		u	1	0.947644	1.37767	102		128		1.66109	1.4187		0.612565	0.602094
128	0.947644	0.836057		u	1	0.947644	0.836057	103		129		1.27233	1.45907		0.602094	0.602094
129	0.931937	1.795		c	1	0.931937	1.795	104		130		0.70448	1.48505		0.602094	0.602094
130	0.931937	1.78734		c	1	0.931937	1.78734	105		131		0.183116	1.55742		0.596859	0.602094
131	0.931937	1.58874		c	1	0.931937	1.58874	106		132		1.4114	1.56931		0.596859	0.596859
132	0.937173	1.60417		u	1	0.937173	1.60417	107		133		1.48505	1.6152		0.591623	0.596859
133	0.937173	1.87716		g	1	0.937173	1.87716	108		134		1.4187	1.56931		0.591623	0.596859
134	0.95288	0.645678		g	1	0.95288	0.645678	109		135		1.56931	1.6152		0.602094	0.594241
135	0.958115	0.971224		a	1	0.958115	0.971224	110		136		1.45907	1.56931		0.570681	0.591623
136	0.497382	1.7477		-	0	#N/A	#N/A			137		1.70845	1.52718		0.502618	0.591623
137	0.445026	1.25842		-	0	#N/A	#N/A			138		1.76679	1.56931		0.492147	0.591623
138	0.900524	1.21029		u	1	0.900524	1.21029	111		139		1.8489	1.52718		0.481675	0.581152
139	0.895288	1.58225		u	1	0.895288	1.58225	112		140		1.9135	1.56931		0.481675	0.570681
140	0.895288	1.7295		g	1	0.895288	1.7295	113		141		1.76275	1.63888		0.481675	0.536649
141	0.884817	1.73428		g	1	0.884817	1.73428	114		142		2	1.70845		0.465969	0.502618
142	0.183246	2		-	0	#N/A	#N/A
143	0.183246	1.81282		-	0	#N/A	#N/A
144	0.910995	0.645591		c	1	0.910995	0.645591	115
145	0.910995	1.45567		a	1	0.910995	1.45567	116
146	0.910995	1.62716		g	1	0.910995	1.62716	117
147	0.910995	1.19331		c	1	0.910995	1.19331	118
148	0.910995	0.950749		c	1	0.910995	0.950749	119
149	0.910995	0.592592		a	1	0.910995	0.592592	120
150	0.910995	1.12433		g	1	0.910995	1.12433	121
151	0.910995	0.952016		a	1	0.910995	0.952016	122
152	0.240838	1.59229		-	0	#N/A	#N/A
153	0.240838	1.09295		-	0	#N/A	#N/A
154	0.0104712	2		-	0	#N/A	#N/A
155	0.0052356	2		-	0	#N/A	#N/A
156	0.0052356	2		-	0	#N/A	#N/A
157	0.0052356	2		-	0	#N/A	#N/A
158	0.0052356	2		-	0	#N/A	#N/A
159	0.0052356	2		-	0	#N/A	#N/A
160	0.0052356	2		-	0	#N/A	#N/A
161	0.0052356	2		-	0	#N/A	#N/A
162	0.0052356	2		-	0	#N/A	#N/A
163	0.0890052	0.190717		-	0	#N/A	#N/A
164	0.890052	1.70065		c	1	0.890052	1.70065	123
165	0.890052	1.55742		u	1	0.890052	1.55742	124
166	0.890052	1.72822		g	1	0.890052	1.72822	125
167	0.0471204	0.342257		-	0	#N/A	#N/A
168	0.0104712	2		-	0	#N/A	#N/A
169	0.0104712	2		-	0	#N/A	#N/A
170	0.0104712	1		-	0	#N/A	#N/A
171	0.0104712	2		-	0	#N/A	#N/A
172	0.0104712	2		-	0	#N/A	#N/A
173	0.0209424	1.18872		-	0	#N/A	#N/A
174	0.0314136	1.0817		-	0	#N/A	#N/A
175	0.602094	1.78428		c	1	0.602094	1.78428	126
176	0.602094	1.25446		c	1	0.602094	1.25446	127
177	0.612565	1.66109		u	1	0.612565	1.66109	128
178	0.602094	1.27233		u	1	0.602094	1.27233	129
179	0.602094	0.70448		c	1	0.602094	0.70448	130
180	0.596859	0.183116		c	1	0.596859	0.183116	131
181	0.596859	1.4114		g	1	0.596859	1.4114	132
182	0.591623	1.48505		g	1	0.591623	1.48505	133
183	0.591623	1.4187		g	1	0.591623	1.4187	134
184	0.0104712	2		-	0	#N/A	#N/A
185	0.602094	1.56931		u	1	0.602094	1.56931	135
186	0.570681	1.45907		c	1	0.570681	1.45907	136
187	0.502618	1.70845		a	1	0.502618	1.70845	137
188	0.492147	1.76679		c	1	0.492147	1.76679	138
189	0.481675	1.8489		u	1	0.481675	1.8489	139
190	0.481675	1.9135		g	1	0.481675	1.9135	140
191	0.481675	1.76275		c	1	0.481675	1.76275	141
192	0.465969	2		c	1	0.465969	2	142

## Sheet: Ferritin
alnpos	freqnongap	info(bits)	human seq in MSA	human seq in MSA	has_human_nt	Coverage_only human	Conservation_only_human	Human Position		Human Position		Conservation	21nt sliding median		Coverage	21nt sliding median
-------	----------	----------	----------	----------	----------	----------	----------			1		2			0.795812
1	0.795812	2	gccagacguucuucgccgagagucgucgggguuuccugcuucaacagugcuuggacggaacccggcgcucg-u-------ucccc-accccggccggccgcccauagccagcccuccgucaccucuucac--cgcacccucggacugccccaagg-cccccgccgccgcuccagcgccgcgcagccac------cgccgccgccgccgc-----cucuccuuagucgcc-------gcc--	g	1	0.795812	2	1		2		2			0.863874
2	0.863874	2		c	1	0.863874	2	2		3		1.50902			0.874346
3	0.874346	1.50902		c	1	0.874346	1.50902	3		4		1.95238			0.989529
4	0.989529	1.95238		a	1	0.989529	1.95238	4		5		1.36616			1
5	1	1.36616		g	1	1	1.36616	5		6		1.8533			1
6	1	1.8533		a	1	1	1.8533	6		7		1.76972			1
7	1	1.76972		c	1	1	1.76972	7		8		1.74913			1
8	1	1.74913		g	1	1	1.74913	8		9		1.95279			1
9	1	1.95279		u	1	1	1.95279	9		10		1.95279			1
10	1	1.95279		u	1	1	1.95279	10		11		2	1.8533		1	0.994764
11	1	2		c	1	1	2	11		12		1.95279	1.8533		1	0.994764
12	1	1.95279		u	1	1	1.95279	12		13		1.83561	1.8533		0.994764	0.994764
13	0.994764	1.83561		u	1	0.994764	1.83561	13		14		1.531	1.8533		0.994764	0.994764
14	0.994764	1.531		c	1	0.994764	1.531	14		15		1.80625	1.8533		1	0.994764
15	1	1.80625		g	1	1	1.80625	15		16		1.68097	1.8533		0.994764	0.994764
16	0.994764	1.68097		c	1	0.994764	1.68097	16		17		1.54007	1.85661		0.994764	0.994764
17	0.994764	1.54007		c	1	0.994764	1.54007	17		18		1.57445	1.85661		1	0.994764
18	1	1.57445		g	1	1	1.57445	18		19		1.8829	1.85661		0.994764	0.994764
19	0.994764	1.8829		a	1	0.994764	1.8829	19		20		1.90479	1.85661		0.989529	0.994764
20	0.989529	1.90479		g	1	0.989529	1.90479	20		21		2	1.85661		0.989529	0.994764
21	0.989529	2		a	1	0.989529	2	21		22		2	1.85661		0.989529	0.994764
22	0.989529	2		g	1	0.989529	2	22		23		2	1.83631		0.989529	0.994764
23	0.989529	2		u	1	0.989529	2	23		24		1.5398	1.85661		0.994764	0.994764
24	0.994764	1.5398		c	1	0.994764	1.5398	24		25		1.85661	1.8829		0.984293	0.994764
25	0.984293	1.85661		g	1	0.984293	1.85661	25		26		0.970344	1.8834		0.984293	0.989529
26	0.984293	0.970344		u	1	0.984293	0.970344	26		27		1.915	1.90394		0.984293	0.989529
27	0.984293	1.915		c	1	0.984293	1.915	27		28		1.83631	1.90479		1	0.989529
28	1	1.83631		g	1	1	1.83631	28		29		0.47009	1.915		1	0.989529
29	1	0.47009		g	1	1	0.47009	29		30		1.90394	1.915		0.979058	0.989529
30	0.979058	1.90394		g	1	0.979058	1.90394	30		31		1.8834	1.91574		1	0.994764
31	1	1.8834		g	1	1	1.8834	31		32		1.91574	1.91574		0.994764	0.994764
32	0.994764	1.91574		u	1	0.994764	1.91574	32		33		1.75058	1.91574		0.994764	0.994764
33	0.994764	1.75058		u	1	0.994764	1.75058	33		34		1.95216	1.91574		0.984293	0.994764
34	0.984293	1.95216		u	1	0.984293	1.95216	34		35		2	1.9161		0.984293	0.994764
35	0.984293	2		c	1	0.984293	2	35		36		2	1.95216		0.984293	0.994764
36	0.984293	2		c	1	0.984293	2	36		37		2	1.95259		0.994764	0.994764
37	0.994764	2		u	1	0.994764	2	37		38		1.95259	1.95279		0.994764	0.994764
38	0.994764	1.95259		g	1	0.994764	1.95259	38		39		2	1.95279		0.994764	0.994764
39	0.994764	2		c	1	0.994764	2	39		40		1.8829	1.95279		0.994764	0.994764
40	0.994764	1.8829		u	1	0.994764	1.8829	40		41		2	1.95279		0.994764	1
41	0.994764	2		u	1	0.994764	2	41		42		1.9161	1.95279		1	1
42	1	1.9161		c	1	1	1.9161	42		43		1.95279	1.95279		1	1
43	1	1.95279		a	1	1	1.95279	43		44		1.95279	1.95279		1	1
44	1	1.95279		a	1	1	1.95279	44		45		2	2		1	1
45	1	2		c	1	1	2	45		46		2	2		1	1
46	1	2		a	1	1	2	46		47		1.95279	1.95279		1	1
47	1	1.95279		g	1	1	1.95279	47		48		1.95279	1.95279		1	1
48	1	1.95279		u	1	1	1.95279	48		49		2	2		1	1
49	1	2		g	1	1	2	49		50		1.95279	2		1	1
50	1	1.95279		c	1	1	1.95279	50		51		2	2		1	1
51	1	2		u	1	1	2	51		52		1.86897	2		1	1
52	1	1.86897		u	1	1	1.86897	52		53		2	2		0.994764	1
53	0.994764	2		g	1	0.994764	2	53		54		1.9161	2		1	1
54	1	1.9161		g	1	1	1.9161	54		55		2	2		1	1
55	1	2		a	1	1	2	55		56		2	2		1	1
56	1	2		c	1	1	2	56		57		1.79857	1.95279		1	1
57	1	1.79857		g	1	1	1.79857	57		58		2	2		1	1
58	1	2		g	1	1	2	58		59		2	2		1	1
59	1	2		a	1	1	2	59		60		2	2		1	1
60	1	2		a	1	1	2	60		61		2	2		0.958115	1
61	0.958115	2		c	1	0.958115	2	61		62		1.82515	2		1	1
62	1	1.82515		c	1	1	1.82515	62		63		1.95279	2		1	1
63	1	1.95279		c	1	1	1.95279	63		64		1.9161	1.95279		1	1
64	1	1.9161		g	1	1	1.9161	64		65		2	1.95279		1	1
65	1	2		g	1	1	2	65		66		1.86897	1.95279		1	1
66	1	1.86897		c	1	1	1.86897	66		67		1.95279	1.95279		1	1
67	1	1.95279		g	1	1	1.95279	67		68		2	1.95279		1	1
68	1	2		c	1	1	2	68		69		2	1.9161		1	1
69	1	2		u	1	1	2	69		70		1.72525	1.9161		0.994764	1
70	0.994764	1.72525		c	1	0.994764	1.72525	70		71		2	1.9161		1	1
71	1	2		g	1	1	2	71		72		1.24337	1.8834		1	1
72	0.0418848	2		-	0	#N/A	#N/A			73		1.54953	1.8834		1	1
73	1	1.24337		u	1	1	1.24337	72		74		1.69026	1.8834		1	1
74	0.0209424	2		-	0	#N/A	#N/A			75		1.8834	1.8834		1	1
75	0.0209424	2		-	0	#N/A	#N/A			76		1.95279	1.86897		1	1
76	0.0209424	2		-	0	#N/A	#N/A			77		1.35266	1.8834		1	1
77	0.0209424	2		-	0	#N/A	#N/A			78		1.53914	1.8834		1	1
78	0.0052356	2		-	0	#N/A	#N/A			79		1.12998	1.8533		0.989529	1
79	0.0052356	2		-	0	#N/A	#N/A			80		1.95279	1.83631		1	1
80	0.026178	1.27807		-	0	#N/A	#N/A			81		1.95279	1.83631		1	1
81	1	1.54953		u	1	1	1.54953	73		82		1.62143	1.83631		1	1
82	1	1.69026		c	1	1	1.69026	74		83		1.8533	1.83631		1	1
83	1	1.8834		c	1	1	1.8834	75		84		1.95279	1.8533		1	1
84	1	1.95279		c	1	1	1.95279	76		85		2	1.8533		1	1
85	1	1.35266		c	1	1	1.35266	77		86		1.83631	1.83631		1	1
86	0.0052356	2		-	0	#N/A	#N/A			87		1.90563	1.83631		1	1
87	1	1.53914		a	1	1	1.53914	78		88		2	1.8533		1	1
88	0.989529	1.12998		c	1	0.989529	1.12998	79		89		1.66143	1.8533		1	1
89	1	1.95279		c	1	1	1.95279	80		90		1.17017	1.90563		0.989529	1
90	1	1.95279		c	1	1	1.95279	81		91		1.82298	1.90563		0.984293	1
91	1	1.62143		c	1	1	1.62143	82		92		1.9161	1.90563		1	1
92	1	1.8533		g	1	1	1.8533	83		93		1.23792	1.90563		0.994764	1
93	1	1.95279		g	1	1	1.95279	84		94		1.95279	1.9161		1	1
94	1	2		c	1	1	2	85		95		1.70225	1.90563		1	1
95	1	1.83631		c	1	1	1.83631	86		96		0.490807	1.90563		1	1
96	1	1.90563		g	1	1	1.90563	87		97		1.9161	1.90563		1	1
97	1	2		g	1	1	2	88		98		2	1.8533		1	1
98	1	1.66143		c	1	1	1.66143	89		99		1.8533	1.8349		1	1
99	0.989529	1.17017		c	1	0.989529	1.17017	90		100		2	1.8349		1	1
100	0.984293	1.82298		g	1	0.984293	1.82298	91		101		2	1.8533		1	1
101	1	1.9161		c	1	1	1.9161	92		102		2	1.8533		1	1
102	0.994764	1.23792		c	1	0.994764	1.23792	93		103		1.80625	1.8533		1	1
103	1	1.95279		c	1	1	1.95279	94		104		2	1.8834		1	1
104	1	1.70225		a	1	1	1.70225	95		105		1.27176	1.8834		0.984293	1
105	1	0.490807		u	1	1	0.490807	96		106		1.95259	1.8834		0.994764	1
106	1	1.9161		a	1	1	1.9161	97		107		1.8349	1.8834		0.989529	1
107	1	2		g	1	1	2	98		108		1.34349	1.8834		0.989529	1
108	1	1.8533		c	1	1	1.8533	99		109		1.82033	1.8834		0.989529	1
109	1	2		c	1	1	2	100		110		1.12029	1.8834		1	1
110	1	2		a	1	1	2	101		111		1.8834	1.8834		1	1
111	1	2		g	1	1	2	102		112		1.31725	1.8834		1	1
112	1	1.80625		c	1	1	1.80625	103		113		1.95279	1.8834		1	1
113	1	2		c	1	1	2	104		114		1.90563	1.8834		1	1
114	0.984293	1.27176		c	1	0.984293	1.27176	105		115		1.8834	1.8349		1	1
115	0.994764	1.95259		u	1	0.994764	1.95259	106		116		1.95279	1.8349		1	1
116	0.989529	1.8349		c	1	0.989529	1.8349	107		117		1.0335	1.8349		1	1
117	0.989529	1.34349		c	1	0.989529	1.34349	108		118		1.0335	1.82033		1	1
118	0.989529	1.82033		g	1	0.989529	1.82033	109		119		1.8834	1.86725		1	1
119	1	1.12029		u	1	1	1.12029	110		120		1.9161	1.86725		1	1
120	1	1.8834		c	1	1	1.8834	111		121		1.63401	1.86725		0.994764	1
121	1	1.31725		a	1	1	1.31725	112		122		1.90563	1.86725		1	1
122	1	1.95279		c	1	1	1.95279	113		123		1.95259	1.8819		0.994764	1
123	1	1.90563		c	1	1	1.90563	114		124		1.78531	1.86725		1	1
124	1	1.8834		u	1	1	1.8834	115		125		1.4968	1.86548		1	0.994764
125	1	1.95279		c	1	1	1.95279	116		126		0.875113	1.78531		0.994764	0.994764
126	1	1.0335		u	1	1	1.0335	117		127		1.8834	1.63401		1	0.994764
127	1	1.0335		u	1	1	1.0335	118		128		1.33187	1.78531		0.989529	0.994764
128	1	1.8834		c	1	1	1.8834	119		129		1.86725	1.85269		0.984293	0.994764
129	1	1.9161		a	1	1	1.9161	120		130		1.86548	1.85269		0.968586	0.994764
130	0.994764	1.63401		c	1	0.994764	1.63401	121		131		1.5324	1.85269		0.973822	0.994764
131	0.0104712	2		-	0	#N/A	#N/A			132		1.8819	1.85269		0.984293	0.994764
132	0.0104712	2		-	0	#N/A	#N/A			133		2	1.85269		0.979058	0.994764
133	1	1.90563		c	1	1	1.90563	122		134		1.531	1.85269		0.994764	0.994764
134	0.994764	1.95259		g	1	0.994764	1.95259	123		135		1.43825	1.85269		0.994764	0.994764
135	1	1.78531		c	1	1	1.78531	124		136		1.63401	1.86548		0.994764	0.994764
136	1	1.4968		a	1	1	1.4968	125		137		1.43636	1.86548		0.989529	0.994764
137	0.994764	0.875113		c	1	0.994764	0.875113	126		138		1.8829	1.86548		0.994764	0.994764
138	1	1.8834		c	1	1	1.8834	127		139		1.85269	1.86548		0.994764	0.994764
139	0.989529	1.33187		c	1	0.989529	1.33187	128		140		1.91574	1.86548		0.994764	0.994764
140	0.984293	1.86725		u	1	0.984293	1.86725	129		141		1.8834	1.8819		1	0.994764
141	0.968586	1.86548		c	1	0.968586	1.86548	130		142		1.73718	1.8819		1	0.994764
142	0.973822	1.5324		g	1	0.973822	1.5324	131		143		2	1.86897		1	0.994764
143	0.984293	1.8819		g	1	0.984293	1.8819	132		144		1.95279	1.86897		1	0.994764
144	0.979058	2		a	1	0.979058	2	133		145		1.4312	1.8829		0.994764	1
145	0.994764	1.531		c	1	0.994764	1.531	134		146		1.95279	1.8829		1	1
146	0.994764	1.43825		u	1	0.994764	1.43825	135		147		1.66143	1.8834		1	1
147	0.994764	1.63401		g	1	0.994764	1.63401	136		148		1.94968	1.8834		0.926702	1
148	0.989529	1.43636		c	1	0.989529	1.43636	137		149		1.73452	1.8834		0.91623	1
149	0.994764	1.8829		c	1	0.994764	1.8829	138		150		1.90988	1.8834		0.91623	1
150	0.994764	1.85269		c	1	0.994764	1.85269	139		151		2	1.8834		1	1
151	0.994764	1.91574		c	1	0.994764	1.91574	140		152		1.86897	1.89845		1	1
152	1	1.8834		a	1	1	1.8834	141		153		1.82515	1.90946		1	1
153	1	1.73718		a	1	1	1.73718	142		154		2	1.90946		1	1
154	1	2		g	1	1	2	143		155		1.95279	1.89845		1	1
155	1	1.95279		g	1	1	1.95279	144		156		1.0335	1.89845		1	1
156	0.0052356	2		-	0	#N/A	#N/A			157		1.90946	1.87434		0.910995	0.994764
157	0.994764	1.4312		c	1	0.994764	1.4312	145		158		1.39558	1.89845		1	0.994764
158	1	1.95279		c	1	1	1.95279	146		159		1.52036	1.87434		1	0.994764
159	1	1.66143		c	1	1	1.66143	147		160		1.67912	1.8829		1	0.994764
160	0.926702	1.94968		c	1	0.926702	1.94968	148		161		1.9492	1.87434		0.91623	0.994764
161	0.91623	1.73452		c	1	0.91623	1.73452	149		162		1.89845	1.86897		0.91623	0.994764
162	0.91623	1.90988		g	1	0.91623	1.90988	150		163		1.94896	1.87434		0.910995	0.994764
163	1	2		c	1	1	2	151		164		2	1.87434		0.910995	0.994764
164	1	1.86897		c	1	1	1.86897	152		165		1.87434	1.84065		0.910995	0.994764
165	1	1.82515		g	1	1	1.82515	153		166		1.56529	1.84065		0.994764	0.91623
166	1	2		c	1	1	2	154		167		1.40378	1.84065		0.994764	0.91623
167	1	1.95279		c	1	1	1.95279	155		168		2	1.78438		0.994764	0.91623
168	1	1.0335		g	1	1	1.0335	156		169		1.53641	1.84065		0.994764	0.91623
169	0.910995	1.90946		c	1	0.910995	1.90946	157		170		1.8829	1.84065		0.994764	0.910995
170	1	1.39558		u	1	1	1.39558	158		171		1.78438	1.84065		0.994764	0.910995
171	1	1.52036		c	1	1	1.52036	159		172		1.76226	1.78438		0.91623	0.910995
172	1	1.67912		c	1	1	1.67912	160		173		1.94744	1.77464		0.879581	0.910995
173	0.91623	1.9492		a	1	0.91623	1.9492	161		174		1.84065	1.76875		0.900524	0.910995
174	0.91623	1.89845		g	1	0.91623	1.89845	162		175		1.31941	1.76226		0.900524	0.91623
175	0.910995	1.94896		c	1	0.910995	1.94896	163		176		2	1.64451		0.287958	0.947644
176	0.910995	2		g	1	0.910995	2	164		177		1.64451	1.64451		0.287958	0.947644
177	0.910995	1.87434		c	1	0.910995	1.87434	165		178		1.77464	1.76226		0.287958	0.947644
178	0.994764	1.56529		c	1	0.994764	1.56529	166		179		1.94317	1.76226		0.801047	0.947644
179	0.994764	1.40378		g	1	0.994764	1.40378	167		180		1.76875	1.76875		0.801047	0.947644
180	0.994764	2		c	1	0.994764	2	168		181		1.44982	1.76875		0.858639	0.947644
181	0.994764	1.53641		g	1	0.994764	1.53641	169		182		1.62731	1.76226		0.947644	0.947644
182	0.994764	1.8829		c	1	0.994764	1.8829	170		183		1.2905	1.76875		0.947644	0.947644
183	0.994764	1.78438		a	1	0.994764	1.78438	171		184		1.30958	1.64451		0.963351	0.963351
184	0.91623	1.76226		g	1	0.91623	1.76226	172		185		1.40366	1.62731		0.994764	0.973822
185	0.879581	1.94744		c	1	0.879581	1.94744	173		186		1.46154	1.62731		0.994764	0.973822
186	0.900524	1.84065		c	1	0.900524	1.84065	174		187		1.531	1.531		0.994764	0.979058
187	0.900524	1.31941		a	1	0.900524	1.31941	175		188		2	1.531		0.994764	0.979058
188	0.287958	2		c	1	0.287958	2	176		189		1.90521	1.52422		0.994764	0.979058
189	0.0052356	2		-	0	#N/A	#N/A			190		1.8684	1.51136		0.994764	0.979058
190	0.0052356	2		-	0	#N/A	#N/A			191		1.95259	1.51136		0.994764	0.979058
191	0.0052356	2		-	0	#N/A	#N/A			192		1.41201	1.52422		0.979058	0.979058
192	0.0209424	2		-	0	#N/A	#N/A			193		1.7744	1.51136		0.979058	0.979058
193	0.0209424	2		-	0	#N/A	#N/A			194		1.03137	1.51136		0.973822	0.979058
194	0.0209424	2		-	0	#N/A	#N/A			195		1.52422	1.52422		0.973822	0.979058
195	0.287958	1.64451		c	1	0.287958	1.64451	177		196		1.44606	1.52422		0.979058	0.979058
196	0.287958	1.77464		g	1	0.287958	1.77464	178		197		1.46209	1.531		0.979058	0.973822
197	0.801047	1.94317		c	1	0.801047	1.94317	179		198		1.5605	1.5605		0.979058	0.973822
198	0.801047	1.76875		c	1	0.801047	1.76875	180		199		1.37556	1.5605		0.973822	0.973822
199	0.858639	1.44982		g	1	0.858639	1.44982	181		200		1.51136	1.54236		0.973822	0.973822
200	0.947644	1.62731		c	1	0.947644	1.62731	182		201		1.52422	1.52422		0.973822	0.973822
201	0.947644	1.2905		c	1	0.947644	1.2905	183		202		1.69663	1.52422		0.968586	0.973822
202	0.963351	1.30958		g	1	0.963351	1.30958	184		203		1.45603	1.52422		0.926702	0.973822
203	0.994764	1.40366		c	1	0.994764	1.40366	185		204		0.882423	1.52422		0.926702	0.971204
204	0.994764	1.46154		c	1	0.994764	1.46154	186		205		1.73436	1.52422		0.926702	0.968586
205	0.994764	1.531		g	1	0.994764	1.531	187		206		1.68168	1.54236		0.91623	0.947644
206	0.994764	2		c	1	0.994764	2	188		207		1.75978	1.5605		0.926702	0.926702
207	0.994764	1.90521		c	1	0.994764	1.90521	189		208		1.94968	1.6197		0.926702	0.926702
208	0.994764	1.8684		g	1	0.994764	1.8684	190		209		1.67889	1.67889		0.905759	0.926702
209	0.994764	1.95259		c	1	0.994764	1.95259	191
210	0.0052356	2		-	0	#N/A	#N/A
211	0.0052356	2		-	0	#N/A	#N/A
212	0.0052356	2		-	0	#N/A	#N/A
213	0.0052356	2		-	0	#N/A	#N/A
214	0.0052356	2		-	0	#N/A	#N/A
215	0.979058	1.41201		c	1	0.979058	1.41201	192
216	0.979058	1.7744		u	1	0.979058	1.7744	193
217	0.973822	1.03137		c	1	0.973822	1.03137	194
218	0.973822	1.52422		u	1	0.973822	1.52422	195
219	0.979058	1.44606		c	1	0.979058	1.44606	196
220	0.979058	1.46209		c	1	0.979058	1.46209	197
221	0.979058	1.5605		u	1	0.979058	1.5605	198
222	0.973822	1.37556		u	1	0.973822	1.37556	199
223	0.973822	1.51136		a	1	0.973822	1.51136	200
224	0.973822	1.52422		g	1	0.973822	1.52422	201
225	0.968586	1.69663		u	1	0.968586	1.69663	202
226	0.926702	1.45603		c	1	0.926702	1.45603	203
227	0.926702	0.882423		g	1	0.926702	0.882423	204
228	0.926702	1.73436		c	1	0.926702	1.73436	205
229	0.91623	1.68168		c	1	0.91623	1.68168	206
230	0.0052356	2		-	0	#N/A	#N/A
231	0.0052356	2		-	0	#N/A	#N/A
232	0.0052356	2		-	0	#N/A	#N/A
233	0.0052356	2		-	0	#N/A	#N/A
234	0.0052356	2		-	0	#N/A	#N/A
235	0.0052356	2		-	0	#N/A	#N/A
236	0.0157068	2		-	0	#N/A	#N/A
237	0.926702	1.75978		g	1	0.926702	1.75978	207
238	0.926702	1.94968		c	1	0.926702	1.94968	208
239	0.905759	1.67889		c	1	0.905759	1.67889	209
240	0.052356	1.07807		-	0	#N/A	#N/A
241	0.052356	2		-	0	#N/A	#N/A

## Sheet: SCHLAP1 Exon 1
alnpos	freqnongap	info(bits)	human seq in MSA	human seq in MSA	Binary_human_nt	Coverage_only human	Cons_only_human	Human Position		Human Position		Conservation	21nt sliding median		Coverage	21nt sliding median
-------	----------	----------	----------	----------	----------	----------	----------			1		2			0.34555
1	0.0994764	1.16853	---gcuuuuaugagcug-uaacacucaccgcgaagguccgcagcuucacuccugaagccagcgagaccacgagccu----------acugggaggaacgaacaa-----------cucccgacgcgccgcc-uu---aag-----agcugu-------aacacucaccgcgaaggu--------------cugcagcuucacuccug-agccagcg------------------agaccacgaacccac-------------------cagaaggaaaaaacuccgaac---------------------------------------acaucugaacaucagaagca---acaaacuccggacacgc---------------------------cgcc…	-	0	#N/A	#N/A			2		1.71497			0.382199
2	0.0890052	0.66718		-	0	#N/A	#N/A			3		1.24134			0.382199
3	0.0104712	2		-	0	#N/A	#N/A			4		1.57322			0.382199
4	0.34555	2		g	1	0.34555	2	1		5		1.81883			0.382199
5	0.382199	1.71497		c	1	0.382199	1.71497	2		6		1.81883			0.382199
6	0.382199	1.24134		u	1	0.382199	1.24134	3		7		1.40264			0.387435
7	0.382199	1.57322		u	1	0.382199	1.57322	4		8		1.07719			0.387435
8	0.382199	1.81883		u	1	0.382199	1.81883	5		9		1.61226			0.413613
9	0.382199	1.81883		u	1	0.382199	1.81883	6		10		1.80435			0.413613
10	0.387435	1.40264		a	1	0.387435	1.40264	7		11		1.18478	1.61226		0.408377	0.408377
11	0.387435	1.07719		u	1	0.387435	1.07719	8		12		1.501	1.61226		0.424084	0.408377
12	0.413613	1.61226		g	1	0.413613	1.61226	9		13		1.77146	1.61226		0.424084	0.408377
13	0.413613	1.80435		a	1	0.413613	1.80435	10		14		1.44067	1.61226		0.424084	0.408377
14	0.408377	1.18478		g	1	0.408377	1.18478	11		15		1.80828	1.61226		0.424084	0.408377
15	0.424084	1.501		c	1	0.424084	1.501	12		16		1.77146	1.59424		0.424084	0.408377
16	0.424084	1.77146		u	1	0.424084	1.77146	13		17		1.49188	1.501		0.413613	0.408377
17	0.424084	1.44067		g	1	0.424084	1.44067	14		18		2	1.501		0.418848	0.408377
18	0.0575916	0.651412		-	0	#N/A	#N/A			19		1.38928	1.59424		0.418848	0.408377
19	0.424084	1.80828		u	1	0.424084	1.80828	15		20		1.46718	1.58191		0.408377	0.408377
20	0.424084	1.77146		a	1	0.424084	1.77146	16		21		1.82796	1.58191		0.408377	0.408377
21	0.413613	1.49188		a	1	0.413613	1.49188	17		22		1.80232	1.58191		0.408377	0.408377
22	0.418848	2		c	1	0.418848	2	18		23		1.80232	1.58191		0.408377	0.408377
23	0.418848	1.38928		a	1	0.418848	1.38928	19		24		1.59424	1.56289		0.408377	0.408377
24	0.408377	1.46718		c	1	0.408377	1.46718	20		25		0.820879	1.58191		0.408377	0.408377
25	0.408377	1.82796		u	1	0.408377	1.82796	21		26		1.14922	1.56289		0.408377	0.408377
26	0.408377	1.80232		c	1	0.408377	1.80232	22		27		1.12512	1.51248		0.408377	0.408377
27	0.408377	1.80232		a	1	0.408377	1.80232	23		28		1.0019	1.56289		0.408377	0.408377
28	0.408377	1.59424		c	1	0.408377	1.59424	24		29		1.9	1.51248		0.403141	0.408377
29	0.408377	0.820879		c	1	0.408377	0.820879	25		30		1.58191	1.55875		0.39267	0.408377
30	0.408377	1.14922		g	1	0.408377	1.14922	26		31		1.61759	1.56289		0.418848	0.408377
31	0.408377	1.12512		c	1	0.408377	1.12512	27		32		1.40112	1.55875		0.418848	0.408377
32	0.408377	1.0019		g	1	0.408377	1.0019	28		33		1.51248	1.51248		0.408377	0.413613
33	0.403141	1.9		a	1	0.403141	1.9	29		34		1.56289	1.51248		0.413613	0.413613
34	0.39267	1.58191		a	1	0.39267	1.58191	30		35		1.76707	1.51248		0.413613	0.413613
35	0.418848	1.61759		g	1	0.418848	1.61759	31		36		1.3291	1.55875		0.413613	0.413613
36	0.418848	1.40112		g	1	0.418848	1.40112	32		37		1.37511	1.56289		0.413613	0.413613
37	0.408377	1.51248		u	1	0.408377	1.51248	33		38		2	1.57193		0.413613	0.413613
38	0.413613	1.56289		c	1	0.413613	1.56289	34		39		1.32605	1.58191		0.413613	0.418848
39	0.413613	1.76707		c	1	0.413613	1.76707	35		40		1.55875	1.57193		0.408377	0.418848
40	0.413613	1.3291		g	1	0.413613	1.3291	36		41		1.57193	1.57056		0.418848	0.418848
41	0.413613	1.37511		c	1	0.413613	1.37511	37		42		1.49045	1.56289		0.424084	0.424084
42	0.413613	2		a	1	0.413613	2	38		43		1.38678	1.56289		0.424084	0.424084
43	0.413613	1.32605		g	1	0.413613	1.32605	39		44		1.73094	1.56289		0.455497	0.455497
44	0.408377	1.55875		c	1	0.408377	1.55875	40		45		1.58542	1.55875		0.471204	0.455497
45	0.418848	1.57193		u	1	0.418848	1.57193	41		46		1.69046	1.55875		0.471204	0.455497
46	0.424084	1.49045		u	1	0.424084	1.49045	42		47		1.79094	1.55875		0.47644	0.465969
47	0.424084	1.38678		c	1	0.424084	1.38678	43		48		1.82561	1.55875		0.47644	0.471204
48	0.455497	1.73094		a	1	0.455497	1.73094	44		49		1.6959	1.53732		0.47644	0.471204
49	0.471204	1.58542		c	1	0.471204	1.58542	45		50		1.15597	1.53732		0.481675	0.47644
50	0.471204	1.69046		u	1	0.471204	1.69046	46		51		1.57056	1.53732		0.481675	0.47644
51	0.47644	1.79094		c	1	0.47644	1.79094	47		52		0.610842	1.49045		0.481675	0.47644
52	0.47644	1.82561		c	1	0.47644	1.82561	48		53		1.14216	1.41986		0.47644	0.47644
53	0.47644	1.6959		u	1	0.47644	1.6959	49		54		1.53732	1.41986		0.455497	0.481675
54	0.481675	1.15597		g	1	0.481675	1.15597	50		55		1.27175	1.37064		0.450262	0.481675
55	0.481675	1.57056		a	1	0.481675	1.57056	51		56		1.66807	1.34165		0.465969	0.481675
56	0.481675	0.610842		a	1	0.481675	0.610842	52		57		1.19301	1.32671		0.486911	0.486911
57	0.47644	1.14216		g	1	0.47644	1.14216	53		58		0.434687	1.32671		0.486911	0.486911
58	0.455497	1.53732		c	1	0.455497	1.53732	54		59		0.898746	1.28119		0.492147	0.492147
59	0.450262	1.27175		c	1	0.450262	1.27175	55		60		1.28119	1.27175		0.492147	0.492147
60	0.465969	1.66807		a	1	0.465969	1.66807	56		61		1.79775	1.27175		0.497382	0.497382
61	0.486911	1.19301		g	1	0.486911	1.19301	57		62		1.37064	1.27175		0.497382	0.497382
62	0.486911	0.434687		c	1	0.486911	0.434687	58		63		1.41986	1.28119		0.497382	0.497382
63	0.492147	0.898746		g	1	0.492147	0.898746	59		64		1.32671	1.28119		0.497382	0.497382
64	0.492147	1.28119		a	1	0.492147	1.28119	60		65		1.34165	1.27175		0.502618	0.497382
65	0.497382	1.79775		g	1	0.497382	1.79775	61		66		0.694958	1.19301		0.502618	0.502618
66	0.497382	1.37064		a	1	0.497382	1.37064	62		67		1.18191	1.19301		0.502618	0.502618
67	0.497382	1.41986		c	1	0.497382	1.41986	63		68		1.45822	1.28119		0.502618	0.502618
68	0.497382	1.32671		c	1	0.497382	1.32671	64		69		0.93884	1.32671		0.502618	0.502618
69	0.502618	1.34165		a	1	0.502618	1.34165	65		70		1.13398	1.32671		0.502618	0.502618
70	0.502618	0.694958		c	1	0.502618	0.694958	66		71		1.18096	1.32671		0.502618	0.502618
71	0.502618	1.18191		g	1	0.502618	1.18191	67		72		1.42789	1.32671		0.502618	0.502618
72	0.502618	1.45822		a	1	0.502618	1.45822	68		73		1.69364	1.32671		0.455497	0.502618
73	0.502618	0.93884		g	1	0.502618	0.93884	69		74		0.879565	1.18191		0.52356	0.502618
74	0.502618	1.13398		c	1	0.502618	1.13398	70		75		0.159692	1.18096		0.52356	0.502618
75	0.502618	1.18096		c	1	0.502618	1.18096	71		76		0.955674	1.18096		0.52356	0.502618
76	0.502618	1.42789		u	1	0.502618	1.42789	72		77		1.35957	1.18191		0.518325	0.502618
77	0.0104712	2		-	0	#N/A	#N/A			78		1.53688	1.18096		0.439791	0.502618
78	0.125654	0.538699		-	0	#N/A	#N/A			79		2	1.18096		0.408377	0.502618
79	0.125654	1.45644		-	0	#N/A	#N/A			80		0.889548	1.25503		0.450262	0.497382
80	0.125654	0.727945		-	0	#N/A	#N/A			81		1.07026	1.34125		0.450262	0.492147
81	0.125654	1.11131		-	0	#N/A	#N/A			82		1.34125	1.35957		0.52356	0.492147
82	0.125654	0.365569		-	0	#N/A	#N/A			83		1.67751	1.35957		0.52356	0.492147
83	0.078534	0.0913873		-	0	#N/A	#N/A			84		0.809919	1.34125		0.52356	0.492147
84	0.0680628	0.801816		-	0	#N/A	#N/A			85		0.977213	1.34125		0.492147	0.492147
85	0.0575916	0.904205		-	0	#N/A	#N/A			86		1.51484	1.34125		0.497382	0.492147
86	0.0575916	0.690703		-	0	#N/A	#N/A			87		1.6618	1.35957		0.492147	0.492147
87	0.455497	1.69364		a	1	0.455497	1.69364	73		88		0.961572	1.34125		0.492147	0.492147
88	0.52356	0.879565		c	1	0.52356	0.879565	74		89		1.7116	1.32223		0.492147	0.497382
89	0.52356	0.159692		u	1	0.52356	0.159692	75		90		1.25503	1.25503		0.492147	0.497382
90	0.52356	0.955674		g	1	0.52356	0.955674	76		91		1.44522	1.25503		0.486911	0.497382
91	0.518325	1.35957		g	1	0.518325	1.35957	77		92		1.70357	1.26919		0.492147	0.497382
92	0.439791	1.53688		g	1	0.439791	1.53688	78		93		1.61909	1.25503		0.497382	0.497382
93	0.408377	2		a	1	0.408377	2	79		94		1.32223	0.977213		0.497382	0.497382
94	0.450262	0.889548		g	1	0.450262	0.889548	80		95		0.888875	0.977213		0.502618	0.497382
95	0.450262	1.07026		g	1	0.450262	1.07026	81		96		0.771993	1.25503		0.502618	0.497382
96	0.52356	1.34125		a	1	0.52356	1.34125	82		97		1.70845	1.25503		0.502618	0.497382
97	0.52356	1.67751		a	1	0.52356	1.67751	83		98		0.681592	0.961572		0.502618	0.497382
98	0.52356	0.809919		c	1	0.52356	0.809919	84		99		0.728068	1.25503		0.502618	0.502618
99	0.492147	0.977213		g	1	0.492147	0.977213	85		100		0.759328	1.179		0.502618	0.502618
100	0.497382	1.51484		a	1	0.497382	1.51484	86		101		0.707863	1.179		0.47644	0.502618
101	0.492147	1.6618		a	1	0.492147	1.6618	87		102		1.26919	1.00968		0.502618	0.502618
102	0.492147	0.961572		c	1	0.492147	0.961572	88		103		0.633179	1.00968		0.502618	0.502618
103	0.492147	1.7116		a	1	0.492147	1.7116	89		104		0.95414	0.95414		0.486911	0.502618
104	0.492147	1.25503		a	1	0.492147	1.25503	90		105		0.83425	0.95273		0.486911	0.502618
105	0.052356	0.639036		-	0	#N/A	#N/A			106		1.50759	0.95273		0.486911	0.502618
106	0.0418848	0.938722		-	0	#N/A	#N/A			107		1.61775	0.95273		0.581152	0.570681
107	0.0471204	0.469507		-	0	#N/A	#N/A			108		0.687545	0.95273		0.575916	0.570681
108	0.0471204	0.775606		-	0	#N/A	#N/A			109		1.6006	0.95414		0.570681	0.570681
109	0.0471204	0.56448		-	0	#N/A	#N/A			110		1.179	0.961515		0.570681	0.575916
110	0.0366492	0.621217		-	0	#N/A	#N/A			111		1.81819	1.00968		0.570681	0.581152
111	0.0209424	2		-	0	#N/A	#N/A			112		1.00968	1.03691		0.659686	0.617801
112	0.0209424	1.18872		-	0	#N/A	#N/A			113		1.62663	1.00968		0.659686	0.638743
113	0.0314136	0.540852		-	0	#N/A	#N/A			114		0.946885	1.00968		0.65445	0.638743
114	0.026178	2		-	0	#N/A	#N/A			115		0.95273	1.00968		0.617801	0.643979
115	0.0366492	1.13688		-	0	#N/A	#N/A			116		0.824115	1.03691		0.638743	0.643979
116	0.486911	1.44522		c	1	0.486911	1.44522	91		117		0.767401	1.00968		0.638743	0.643979
117	0.492147	1.70357		u	1	0.492147	1.70357	92		118		1.55811	0.961515		0.649215	0.643979
118	0.497382	1.61909		c	1	0.497382	1.61909	93		119		0.961515	0.961515		0.649215	0.643979
119	0.497382	1.32223		c	1	0.497382	1.32223	94		120		1.35612	0.95273		0.649215	0.643979
120	0.502618	0.888875		c	1	0.502618	0.888875	95		121		1.28697	0.95273		0.649215	0.643979
121	0.502618	0.771993		g	1	0.502618	0.771993	96		122		1.03691	0.95273		0.649215	0.643979
122	0.502618	1.70845		a	1	0.502618	1.70845	97		123		0.947002	0.95273		0.649215	0.643979
123	0.502618	0.681592		c	1	0.502618	0.681592	98		124		0.844953	0.95273		0.649215	0.643979
124	0.502618	0.728068		g	1	0.502618	0.728068	99		125		0.95001	0.95273		0.643979	0.643979
125	0.502618	0.759328		c	1	0.502618	0.759328	100		126		1.15877	0.961515		0.643979	0.643979
126	0.47644	0.707863		g	1	0.47644	0.707863	101		127		0.876923	0.972954		0.643979	0.643979
127	0.502618	1.26919		c	1	0.502618	1.26919	102		128		0.838811	0.976226		0.643979	0.643979
128	0.502618	0.633179		c	1	0.502618	0.633179	103		129		0.688687	0.976226		0.628272	0.643979
129	0.486911	0.95414		g	1	0.486911	0.95414	104		130		0.483307	1.01683		0.60733	0.643979
130	0.486911	0.83425		c	1	0.486911	0.83425	105		131		0.972954	1.01683		0.60733	0.643979
131	0.486911	1.50759		c	1	0.486911	1.50759	106		132		1.70632	0.976226		0.60733	0.643979
132	0.167539	0.584659		-	0	#N/A	#N/A			133		0.976226	0.972954		0.591623	0.643979
133	0.581152	1.61775		u	1	0.581152	1.61775	107		134		1.09417	0.972954		0.586387	0.643979
134	0.575916	0.687545		u	1	0.575916	0.687545	108		135		0.761112	0.976226		0.581152	0.643979
135	0.0209424	1.18872		-	0	#N/A	#N/A			136		1.23964	0.976226		0.722513	0.701571
136	0.0314136	2		-	0	#N/A	#N/A			137		1.01683	0.976226		0.722513	0.706806
137	0.0418848	0		-	0	#N/A	#N/A			138		1.07671	0.976226		0.722513	0.706806
138	0.570681	1.6006		a	1	0.570681	1.6006	109		139		1.23762	1.01683		0.722513	0.706806
139	0.570681	1.179		a	1	0.570681	1.179	110		140		1.18051	1.01683		0.722513	0.706806
140	0.570681	1.81819		g	1	0.570681	1.81819	111		141		1.2318	1.02793		0.722513	0.706806
141	0.0052356	2		-	0	#N/A	#N/A			142		0.902199	1.03262		0.722513	0.706806
142	0.0314136	0.0817042		-	0	#N/A	#N/A			143		0.717546	1.03262		0.712042	0.706806
143	0.0314136	0.540852		-	0	#N/A	#N/A			144		0.7888	1.07671		0.706806	0.706806
144	0.026178	1.27807		-	0	#N/A	#N/A			145		1.1854	1.03262		0.701571	0.706806
145	0.0366492	1.13688		-	0	#N/A	#N/A			146		0.859767	1.07671		0.706806	0.706806
146	0.659686	1.00968		a	1	0.659686	1.00968	112		147		1.26425	1.07671		0.706806	0.706806
147	0.659686	1.62663		g	1	0.659686	1.62663	113		148		0.69484	1.07671		0.696335	0.706806
148	0.65445	0.946885		c	1	0.65445	0.946885	114		149		1.02793	1.03262		0.706806	0.701571
149	0.617801	0.95273		u	1	0.617801	0.95273	115		150		0.7328	1.03262		0.706806	0.696335
150	0.638743	0.824115		g	1	0.638743	0.824115	116		151		1.03262	1.03262		0.623037	0.623037
151	0.638743	0.767401		u	1	0.638743	0.767401	117		152		1.15307	1.02793		0.623037	0.623037
152	0.052356	0.704538		-	0	#N/A	#N/A			153		1.3487	1.03262		0.471204	0.534031
153	0.0052356	2		-	0	#N/A	#N/A			154		1.5632	1.13339		0.471204	0.534031
154	0.0052356	2		-	0	#N/A	#N/A			155		0.831787	1.13339		0.534031	0.534031
155	0.0052356	2		-	0	#N/A	#N/A			156		1.20649	1.03262		0.534031	0.534031
156	0.026178	1.27807		-	0	#N/A	#N/A			157		1.52013	1.0496		0.534031	0.534031
157	0.0628272	0.385995		-	0	#N/A	#N/A			158		1.0103	1.03262		0.534031	0.534031
158	0.0628272	0.270426		-	0	#N/A	#N/A			159		0.758947	1.03262		0.534031	0.534031
159	0.649215	1.55811		a	1	0.649215	1.55811	118		160		1.13339	1.03262		0.534031	0.534031
160	0.649215	0.961515		a	1	0.649215	0.961515	119		161		1.40202	1.03262		0.507853	0.534031
161	0.649215	1.35612		c	1	0.649215	1.35612	120		162		0.993898	1.0496		0.507853	0.534031
162	0.649215	1.28697		a	1	0.649215	1.28697	121		163		1.25276	1.0496		0.507853	0.534031
163	0.649215	1.03691		c	1	0.649215	1.03691	122		164		1.54422	1.01962		0.633508	0.612565
164	0.649215	0.947002		u	1	0.649215	0.947002	123		165		0.763484	1.01962		0.633508	0.612565
165	0.649215	0.844953		c	1	0.649215	0.844953	124		166		0.718003	1.0496		0.633508	0.617801
166	0.643979	0.95001		a	1	0.643979	0.95001	125		167		1.0496	1.04564		0.633508	0.623037
167	0.643979	1.15877		c	1	0.643979	1.15877	126		168		0.625247	1.01962		0.612565	0.633508
168	0.643979	0.876923		c	1	0.643979	0.876923	127		169		0.637018	1.01962		0.617801	0.633508
169	0.643979	0.838811		g	1	0.643979	0.838811	128		170		0.84648	1.01962		0.643979	0.633508
170	0.628272	0.688687		c	1	0.628272	0.688687	129		171		1.01962	1.01149		0.612565	0.633508
171	0.60733	0.483307		g	1	0.60733	0.483307	130		172		1.25305	1.01149		0.643979	0.643979
172	0.60733	0.972954		a	1	0.60733	0.972954	131		173		1.40734	1.01962		0.649215	0.643979
173	0.60733	1.70632		a	1	0.60733	1.70632	132		174		0.826219	1.01962		0.643979	0.643979
174	0.591623	0.976226		g	1	0.591623	0.976226	133		175		1.40833	1.01149		0.623037	0.649215
175	0.586387	1.09417		g	1	0.586387	1.09417	134		176		1.37687	1.01149		0.732984	0.732984
176	0.581152	0.761112		u	1	0.581152	0.761112	135		177		1.04564	1.01149		0.732984	0.732984
177	0.0209424	1.18872		-	0	#N/A	#N/A			178		0.966013	0.966013		0.732984	0.732984
178	0.0157068	2		-	0	#N/A	#N/A			179		0.67297	0.966013		0.732984	0.732984
179	0.0157068	1.0817		-	0	#N/A	#N/A			180		1.01149	1.01149		0.732984	0.732984
180	0.0157068	1.0817		-	0	#N/A	#N/A			181		0.757846	1.01149		0.732984	0.732984
181	0.0157068	2		-	0	#N/A	#N/A			182		1.21529	0.966013		0.732984	0.732984
182	0.0209424	2		-	0	#N/A	#N/A			183		1.10972	0.930176		0.732984	0.732984
183	0.0314136	0.540852		-	0	#N/A	#N/A			184		1.03023	0.826219		0.732984	0.732984
184	0.0471204	1.00892		-	0	#N/A	#N/A			185		0.24663	0.75807		0.732984	0.732984
185	0.0628272	0.445415		-	0	#N/A	#N/A			186		0.75807	0.75807		0.732984	0.732984
186	0.109948	0.490031		-	0	#N/A	#N/A			187		0.529187	0.757846		0.732984	0.732984
187	0.115183	0.71135		-	0	#N/A	#N/A			188		0.501026	0.757846		0.73822	0.732984
188	0.115183	0.143347		-	0	#N/A	#N/A			189		0.57864	0.67297		0.696335	0.732984
189	0.120419	0.0378558		-	0	#N/A	#N/A			190		1.40222	0.670675		0.633508	0.732984
190	0.17801	0.222015		-	0	#N/A	#N/A			191		0.930176	0.57864		0.628272	0.732984
191	0.722513	1.23964		c	1	0.722513	1.23964	136		192		0.670675	0.57864		0.602094	0.732984
192	0.722513	1.01683		u	1	0.722513	1.01683	137		193		0.145069	0.57864		0.602094	0.732984
193	0.722513	1.07671		g	1	0.722513	1.07671	138		194		0.441822	0.57864		0.612565	0.732984
194	0.722513	1.23762		c	1	0.722513	1.23762	139		195		0.470935	0.57864		0.612565	0.732984
195	0.722513	1.18051		a	1	0.722513	1.18051	140		196		1.05549	0.60377		0.617801	0.732984
196	0.722513	1.2318		g	1	0.722513	1.2318	141		197		0.371067	0.57864		0.727749	0.732984
197	0.722513	0.902199		c	1	0.722513	0.902199	142		198		1.08652	0.57864		0.727749	0.73822
198	0.712042	0.717546		u	1	0.712042	0.717546	143		199		0.0952182	0.60377		0.73822	0.727749
199	0.706806	0.7888		u	1	0.706806	0.7888	144		200		0.509703	0.655713		0.73822	0.727749
200	0.701571	1.1854		c	1	0.701571	1.1854	145		201		0.560534	0.60377		0.73822	0.732984
201	0.706806	0.859767		a	1	0.706806	0.859767	146		202		0.655713	0.560534		0.753927	0.732984
202	0.706806	1.26425		c	1	0.706806	1.26425	147		203		0.728116	0.560534		0.753927	0.732984
203	0.696335	0.69484		u	1	0.696335	0.69484	148		204		0.927582	0.560534		0.753927	0.732984
204	0.706806	1.02793		c	1	0.706806	1.02793	149		205		1.50453	0.60377		0.753927	0.732984
205	0.706806	0.7328		c	1	0.706806	0.7328	150		206		0.60377	0.604393		0.753927	0.732984
206	0.623037	1.03262		u	1	0.623037	1.03262	151		207		0.102895	0.604393		0.748691	0.732984
207	0.623037	1.15307		g	1	0.623037	1.15307	152		208		0.431491	0.655713		0.73822	0.732984
208	0.17801	0.859932		-	0	#N/A	#N/A			209		0.93167	0.655713		0.727749	0.732984
209	0.471204	1.3487		a	1	0.471204	1.3487	153		210		0.82542	0.728116		0.727749	0.732984
210	0.471204	1.5632		g	1	0.471204	1.5632	154		211		0.530269	0.82542		0.732984	0.732984
211	0.534031	0.831787		c	1	0.534031	0.831787	155		212		0.55863	0.843326		0.732984	0.727749
212	0.534031	1.20649		c	1	0.534031	1.20649	156		213		1.47611	0.927582		0.732984	0.727749
213	0.534031	1.52013		a	1	0.534031	1.52013	157		214		0.416437	0.927582		0.701571	0.701571
214	0.534031	1.0103		g	1	0.534031	1.0103	158		215		0.604393	0.843326		0.659686	0.659686
215	0.534031	0.758947		c	1	0.534031	0.758947	159		216		1.07889	0.843326		0.623037	0.623037
216	0.534031	1.13339		g	1	0.534031	1.13339	160		217		1.76385	0.843326		0.539267	0.591623
217	0.0471204	0.469507		-	0	#N/A	#N/A			218		1.71316	0.84999		0.513089	0.591623
218	0.0471204	0.469507		-	0	#N/A	#N/A			219		1.20615	0.93167		0.544503	0.586387
219	0.0418848	0.938722		-	0	#N/A	#N/A			220		0.843326	0.9424		0.575916	0.586387
220	0.0418848	0.0943609		-	0	#N/A	#N/A			221		0.9424	0.9424		0.554974	0.586387
221	0.0418848	0.701205		-	0	#N/A	#N/A			222		1.0489	0.9424		0.560209	0.586387
222	0.0157068	2		-	0	#N/A	#N/A			223		1.9264	0.9424		0.586387	0.581152
223	0.0104712	2		-	0	#N/A	#N/A			224		0.755068	0.897863		0.591623	0.581152
224	0.026178	1.27807		-	0	#N/A	#N/A			225		0.604697	0.897863		0.591623	0.581152
225	0.0104712	2		-	0	#N/A	#N/A			226		1.09591	0.897863		0.586387	0.581152
226	0.0104712	2		-	0	#N/A	#N/A			227		0.809245	0.84999		0.575916	0.581152
227	0.0366492	1.13688		-	0	#N/A	#N/A			228		0.84999	0.84999		0.575916	0.586387
228	0.0471204	0.469507		-	0	#N/A	#N/A			229		1.47754	0.843326		0.575916	0.586387
229	0.0418848	0.0943609		-	0	#N/A	#N/A			230		1.51367	0.843326		0.581152	0.586387
230	0.0471204	0.775606		-	0	#N/A	#N/A			231		0.897863	0.809245		0.586387	0.591623
231	0.052356	0.153561		-	0	#N/A	#N/A			232		0.7983	0.802371		0.602094	0.591623
232	0.052356	0.278072		-	0	#N/A	#N/A			233		0.563978	0.802371		0.565445	0.602094
233	0.0680628	0.473765		-	0	#N/A	#N/A			234		0.362772	0.802371		0.806283	0.806283
234	0.0680628	0.761099		-	0	#N/A	#N/A			235		0.236105	0.802371		0.848168	0.832461
235	0.507853	1.40202		a	1	0.507853	1.40202	161		236		0.72907	0.809245		0.832461	0.848168
236	0.507853	0.993898		g	1	0.507853	0.993898	162		237		0.802371	0.809245		0.910995	0.884817
237	0.507853	1.25276		a	1	0.507853	1.25276	163		238		1.04777	0.820403		0.884817	0.890052
238	0.633508	1.54422		c	1	0.633508	1.54422	164		239		0.321365	0.820403		0.900524	0.900524
239	0.633508	0.763484		c	1	0.633508	0.763484	165		240		0.966049	0.820403		0.921466	0.910995
240	0.633508	0.718003		a	1	0.633508	0.718003	166		241		0.221873	0.820403		0.910995	0.910995
241	0.633508	1.0496		c	1	0.633508	1.0496	167		242		0.418799	0.820403		0.91623	0.91623
242	0.612565	0.625247		g	1	0.612565	0.625247	168		243		0.820403	0.842761		0.890052	0.91623
243	0.617801	0.637018		a	1	0.617801	0.637018	169		244		1.28308	0.842761		0.921466	0.91623
244	0.643979	0.84648		a	1	0.643979	0.84648	170		245		0.441117	0.863598		0.91623	0.921466
245	0.612565	1.01962		c	1	0.612565	1.01962	171		246		1.2581	0.966049		0.926702	0.921466
246	0.643979	1.25305		c	1	0.643979	1.25305	172		247		1.19569	1.01176		0.931937	0.926702
247	0.649215	1.40734		c	1	0.649215	1.40734	173		248		0.863598	1.01601		0.931937	0.931937
248	0.643979	0.826219		a	1	0.643979	0.826219	174		249		0.842761	1.01176		0.937173	0.931937
249	0.623037	1.40833		c	1	0.623037	1.40833	175		250		1.95039	1.01601		0.942408	0.931937
250	0.198953	0.724917		-	0	#N/A	#N/A			251		1.45239	1.01601		0.937173	0.937173
251	0.115183	0.235305		-	0	#N/A	#N/A			252		1.13547	1.01601		0.937173	0.937173
252	0.109948	0.177881		-	0	#N/A	#N/A			253		1.32724	1.01601		0.947644	0.937173
253	0.104712	0.509531		-	0	#N/A	#N/A			254		0.778684	1.01601		0.91623	0.937173
254	0.0628272	0.719328		-	0	#N/A	#N/A			255		1.01176	1.01601		0.931937	0.937173
255	0.052356	1.07807		-	0	#N/A	#N/A			256		1.13574	1.06268		0.947644	0.937173
256	0.0104712	2		-	0	#N/A	#N/A			257		1.01601	1.01601		0.95288	0.937173
257	0.0157068	2		-	0	#N/A	#N/A			258		1.11013	1.01601		0.95288	0.937173
258	0.0104712	2		-	0	#N/A	#N/A			259		0.747902	1.01601		0.95288	0.937173
259	0.0209424	2		-	0	#N/A	#N/A			260		1.06268	1.01601		0.95288	0.931937
260	0.0314136	1		-	0	#N/A	#N/A			261		0.455431	1.01176		0.937173	0.931937
261	0.0575916	0.176932		-	0	#N/A	#N/A			262		0.710374	0.910361		0.931937	0.931937
262	0.0680628	1.00427		-	0	#N/A	#N/A			263		0.718473	0.778684		0.931937	0.91623
263	0.0680628	0.542734		-	0	#N/A	#N/A			264		0.281221	0.778684		0.837696	0.86911
264	0.0994764	1.37075		-	0	#N/A	#N/A			265		1.41183	0.910361		0.848168	0.858639
265	0.120419	0.0378558		-	0	#N/A	#N/A			266		1.073	0.833205		0.848168	0.858639
266	0.13089	0.0939627		-	0	#N/A	#N/A			267		0.641237	0.833205		0.86911	0.853403
267	0.136126	0.534464		-	0	#N/A	#N/A			268		1.25788	0.833205		0.858639	0.853403
268	0.136126	0.540509		-	0	#N/A	#N/A			269		0.910361	0.833205		0.858639	0.848168
269	0.732984	1.37687		c	1	0.732984	1.37687	176		270		0.430843	0.910361		0.842932	0.848168
270	0.732984	1.04564		a	1	0.732984	1.04564	177		271		0.557003	0.910361		0.853403	0.848168
271	0.732984	0.966013		g	1	0.732984	0.966013	178		272		0.243054	0.931361		0.853403	0.848168
272	0.732984	0.67297		a	1	0.732984	0.67297	179		273		0.494725	1.00858		0.827225	0.848168
273	0.732984	1.01149		a	1	0.732984	1.01149	180		274		1.26989	1.00858		0.827225	0.848168
274	0.732984	0.757846		g	1	0.732984	0.757846	181		275		1.00858	1.03278		0.827225	0.848168
275	0.732984	1.21529		g	1	0.732984	1.21529	182		276		0.833205	1.03278		0.801047	0.853403
276	0.732984	1.10972		a	1	0.732984	1.10972	183		277		1.07952	1.00858		0.801047	0.853403
277	0.732984	1.03023		a	1	0.732984	1.03023	184		278		1.03278	1.00858		0.811518	0.853403
278	0.732984	0.24663		a	1	0.732984	0.24663	185		279		1.26634	0.931361		0.806283	0.853403
279	0.732984	0.75807		a	1	0.732984	0.75807	186		280		1.48881	0.931361		0.82199	0.853403
280	0.732984	0.529187		a	1	0.732984	0.529187	187		281		1.0444	1.00858		0.874346	0.874346
281	0.73822	0.501026		a	1	0.73822	0.501026	188		282		0.931361	1.00858		0.890052	0.879581
282	0.696335	0.57864		c	1	0.696335	0.57864	189		283		1.68662	1.00858		0.884817	0.884817
283	0.633508	1.40222		u	1	0.633508	1.40222	190		284		0.368103	1.03278		0.884817	0.884817
284	0.628272	0.930176		c	1	0.628272	0.930176	191		285		1.23931	1.03278		0.879581	0.890052
285	0.602094	0.670675		c	1	0.602094	0.670675	192		286		1.15924	1.03278		0.937173	0.890052
286	0.602094	0.145069		g	1	0.602094	0.145069	193		287		0.859155	1.0444		0.942408	0.921466
287	0.612565	0.441822		a	1	0.612565	0.441822	194		288		0.893641	1.03278		0.942408	0.926702
288	0.612565	0.470935		a	1	0.612565	0.470935	195		289		0.616324	1.0444		0.942408	0.926702
289	0.617801	1.05549		c	1	0.617801	1.05549	196		290		0.757106	1.0444		0.95288	0.926702
290	0.17801	0.116999		-	0	#N/A	#N/A			291		1.2729	1.0444		0.95288	0.926702
291	0.0680628	0.453406		-	0	#N/A	#N/A			292		0.408383	1.15317		0.926702	0.926702
292	0.0680628	0.33082		-	0	#N/A	#N/A			293		0.793506	1.15317		0.926702	0.926702
293	0.0680628	0.261851		-	0	#N/A	#N/A			294		1.73522	1.15317		0.921466	0.926702
294	0.0628272	0.5		-	0	#N/A	#N/A			295		1.48371	1.15317		0.926702	0.926702
295	0.0575916	1.00597		-	0	#N/A	#N/A			296		0.725657	1.09053		0.853403	0.926702
296	0.0366492	0.443343		-	0	#N/A	#N/A			297		1.17147	1.09053		0.926702	0.926702
297	0.0366492	0.443343		-	0	#N/A	#N/A			298		0.971474	1.09053		0.926702	0.926702
298	0.0366492	2		-	0	#N/A	#N/A			299		1.38141	1.09053		0.926702	0.926702
299	0.0366492	1.01477		-	0	#N/A	#N/A			300		1.17765	1.09053		0.926702	0.921466
300	0.0366492	0.157629		-	0	#N/A	#N/A			301		1.34886	1.09053		0.931937	0.900524
301	0.0366492	1.40833		-	0	#N/A	#N/A			302		1.15317	1.04912		0.900524	0.895288
302	0.0366492	0.621217		-	0	#N/A	#N/A			303		1.04912	1.09053		0.895288	0.890052
303	0.026178	0.478072		-	0	#N/A	#N/A			304		1.2705	1.09053		0.890052	0.879581
304	0.026178	1.02905		-	0	#N/A	#N/A			305		1.09053	1.04912		0.879581	0.86911
305	0.026178	0.0780719		-	0	#N/A	#N/A			306		0.454371	1.02448		0.86911	0.858639
306	0.0157068	1.0817		-	0	#N/A	#N/A			307		1.17041	1.04912		0.858639	0.858639
307	0.0052356	2		-	0	#N/A	#N/A			308		0.781555	1.04912		0.816754	0.832461
308	0.0157068	0.415038		-	0	#N/A	#N/A			309		0.435786	1.04912		0.811518	0.832461
309	0.0157068	1.0817		-	0	#N/A	#N/A			310		0.936109	1.02448		0.643979	0.816754
310	0.0157068	1.0817		-	0	#N/A	#N/A			311		0.598554	1.015		0.649215	0.816754
311	0.0314136	0.415038		-	0	#N/A	#N/A			312		1.015	0.936109		0.806283	0.816754
312	0.0366492	1.40833		-	0	#N/A	#N/A			313		1.4028	0.822492		0.832461	0.811518
313	0.0575916	0.38281		-	0	#N/A	#N/A			314		1.02448	0.822492		0.832461	0.806283
314	0.0575916	0.505081		-	0	#N/A	#N/A			315		0.450322	0.805141		0.816754	0.806283
315	0.0575916	0.564629		-	0	#N/A	#N/A			316		0.727958	0.803348		0.816754	0.795812
316	0.115183	0.909347		-	0	#N/A	#N/A			317		1.38813	0.805141		0.806283	0.78534
317	0.115183	0.732068		-	0	#N/A	#N/A			318		1.73447	0.805141		0.795812	0.78534
318	0.109948	0.71998		-	0	#N/A	#N/A			319		0.463832	0.805141		0.78534	0.727749
319	0.109948	1.27714		-	0	#N/A	#N/A			320		0.803348	0.805141		0.78534	0.659686
320	0.109948	0.753295		-	0	#N/A	#N/A			321		0.805141	0.805141		0.727749	0.659686
321	0.0052356	2		-	0	#N/A	#N/A			322		0.822492	0.805141		0.659686	0.659686
322	0.0052356	2		-	0	#N/A	#N/A			323		0.590182	0.803348		0.60733	0.60733
323	0.0052356	2		-	0	#N/A	#N/A			324		1.06758	0.803348		0.513089	0.513089
324	0.0052356	2		-	0	#N/A	#N/A			325		0.755849	0.803348		0.439791	0.439791
325	0.0052356	2		-	0	#N/A	#N/A			326		0.423427	0.805141		0.429319	0.429319
326	0.0052356	2		-	0	#N/A	#N/A			327		1.03661	0.822492		0.424084	0.424084
327	0.0052356	2		-	0	#N/A	#N/A			328		1.22385	0.822492		0.424084	0.424084
328	0.026178	0.629049		-	0	#N/A	#N/A			329		0.247113	0.813817		0.34555	0.384817
329	0.727749	0.371067		a	1	0.727749	0.371067	197		330		0.27599	0.822492		0.335079	0.34555
330	0.727749	1.08652		c	1	0.727749	1.08652	198		331		1.12149	0.948953		0.314136	0.34555
331	0.73822	0.0952182		a	1	0.73822	0.0952182	199		332		0.428486	0.969503		0.303665	0.340314
332	0.73822	0.509703		u	1	0.73822	0.509703	200		333		0.292107	0.990054		0.277487	0.335079
333	0.73822	0.560534		c	1	0.73822	0.560534	201		334		1.53725	1.01333		0.267016	0.324607
334	0.753927	0.655713		u	1	0.753927	0.655713	202		335		1.08918	0.990054		0.267016	0.314136
335	0.753927	0.728116		g	1	0.753927	0.728116	203		336		1.11871	1.01333		0.26178	0.308901
336	0.753927	0.927582		a	1	0.753927	0.927582	204		337		0.948953	1.03661		0.26178	0.303665
337	0.753927	1.50453		a	1	0.753927	1.50453	205		338		0.990054	1.0213		0.235602	0.290576
338	0.753927	0.60377		c	1	0.753927	0.60377	206
339	0.748691	0.102895		a	1	0.748691	0.102895	207
340	0.73822	0.431491		u	1	0.73822	0.431491	208				1.05255			0.617801
341	0.727749	0.93167		c	1	0.727749	0.93167	209
342	0.727749	0.82542		a	1	0.727749	0.82542	210
343	0.732984	0.530269		g	1	0.732984	0.530269	211
344	0.732984	0.55863		a	1	0.732984	0.55863	212
345	0.732984	1.47611		a	1	0.732984	1.47611	213
346	0.701571	0.416437		g	1	0.701571	0.416437	214
347	0.659686	0.604393		c	1	0.659686	0.604393	215
348	0.623037	1.07889		a	1	0.623037	1.07889	216
349	0.0418848	1		-	0	#N/A	#N/A
350	0.0471204	1.2358		-	0	#N/A	#N/A
351	0.13089	0.854764		-	0	#N/A	#N/A
352	0.539267	1.76385		a	1	0.539267	1.76385	217
353	0.513089	1.71316		c	1	0.513089	1.71316	218
354	0.544503	1.20615		a	1	0.544503	1.20615	219
355	0.575916	0.843326		a	1	0.575916	0.843326	220
356	0.554974	0.9424		a	1	0.554974	0.9424	221
357	0.560209	1.0489		c	1	0.560209	1.0489	222
358	0.586387	1.9264		u	1	0.586387	1.9264	223
359	0.591623	0.755068		c	1	0.591623	0.755068	224
360	0.591623	0.604697		c	1	0.591623	0.604697	225
361	0.586387	1.09591		g	1	0.586387	1.09591	226
362	0.575916	0.809245		g	1	0.575916	0.809245	227
363	0.575916	0.84999		a	1	0.575916	0.84999	228
364	0.575916	1.47754		c	1	0.575916	1.47754	229
365	0.581152	1.51367		a	1	0.581152	1.51367	230
366	0.586387	0.897863		c	1	0.586387	0.897863	231
367	0.602094	0.7983		g	1	0.602094	0.7983	232
368	0.565445	0.563978		c	1	0.565445	0.563978	233
369	0.0157068	0.415038		-	0	#N/A	#N/A
370	0.0157068	1.0817		-	0	#N/A	#N/A
371	0.0157068	0.415038		-	0	#N/A	#N/A
372	0.0157068	1.0817		-	0	#N/A	#N/A
373	0.0104712	1		-	0	#N/A	#N/A
374	0.0157068	1.0817		-	0	#N/A	#N/A
375	0.026178	2		-	0	#N/A	#N/A
376	0.0209424	2		-	0	#N/A	#N/A
377	0.026178	1.02905		-	0	#N/A	#N/A
378	0.0209424	1		-	0	#N/A	#N/A
379	0.0209424	1.18872		-	0	#N/A	#N/A
380	0.0366492	1.01477		-	0	#N/A	#N/A
381	0.0366492	0.157629		-	0	#N/A	#N/A
382	0.0366492	0.621217		-	0	#N/A	#N/A
383	0.0366492	1.01477		-	0	#N/A	#N/A
384	0.0575916	0.564629		-	0	#N/A	#N/A
385	0.0628272	0.811278		-	0	#N/A	#N/A
386	0.0732984	0.736191		-	0	#N/A	#N/A
387	0.078534	0.218063		-	0	#N/A	#N/A
388	0.078534	0.218063		-	0	#N/A	#N/A
389	0.0890052	0.3913		-	0	#N/A	#N/A
390	0.0942408	0.252833		-	0	#N/A	#N/A
391	0.115183	0.471496		-	0	#N/A	#N/A
392	0.115183	0.210071		-	0	#N/A	#N/A
393	0.125654	0.399016		-	0	#N/A	#N/A
394	0.13089	0.352648		-	0	#N/A	#N/A
395	0.13089	0.289144		-	0	#N/A	#N/A
396	0.806283	0.362772		c	1	0.806283	0.362772	234
397	0.848168	0.236105		g	1	0.848168	0.236105	235
398	0.832461	0.72907		c	1	0.832461	0.72907	236
399	0.910995	0.802371		c	1	0.910995	0.802371	237
400	0.884817	1.04777		u	1	0.884817	1.04777	238
401	0.900524	0.321365		u	1	0.900524	0.321365	239
402	0.921466	0.966049		u	1	0.921466	0.966049	240
403	0.910995	0.221873		a	1	0.910995	0.221873	241
404	0.91623	0.418799		a	1	0.91623	0.418799	242
405	0.890052	0.820403		g	1	0.890052	0.820403	243
406	0.921466	1.28308		a	1	0.921466	1.28308	244
407	0.91623	0.441117		a	1	0.91623	0.441117	245
408	0.926702	1.2581		c	1	0.926702	1.2581	246
409	0.931937	1.19569		u	1	0.931937	1.19569	247
410	0.931937	0.863598		g	1	0.931937	0.863598	248
411	0.937173	0.842761		u	1	0.937173	0.842761	249
412	0.942408	1.95039		a	1	0.942408	1.95039	250
413	0.937173	1.45239		a	1	0.937173	1.45239	251
414	0.937173	1.13547		c	1	0.937173	1.13547	252
415	0.947644	1.32724		a	1	0.947644	1.32724	253
416	0.198953	0.0372449		-	0	#N/A	#N/A
417	0.13089	0.208739		-	0	#N/A	#N/A
418	0.104712	0.0472758		-	0	#N/A	#N/A
419	0.104712	0.142283		-	0	#N/A	#N/A
420	0.104712	0.18502		-	0	#N/A	#N/A
421	0.0994764	0.100977		-	0	#N/A	#N/A
422	0.0732984	0.0758256		-	0	#N/A	#N/A
423	0.0680628	0.261851		-	0	#N/A	#N/A
424	0.0628272	0.448902		-	0	#N/A	#N/A
425	0.0366492	0.621217		-	0	#N/A	#N/A
426	0.0418848	0.0943609		-	0	#N/A	#N/A
427	0.0366492	1.40833		-	0	#N/A	#N/A
428	0.0366492	1.01477		-	0	#N/A	#N/A
429	0.0314136	0.415038		-	0	#N/A	#N/A
430	0.0157068	1.0817		-	0	#N/A	#N/A
431	0.0157068	1.0817		-	0	#N/A	#N/A
432	0.0052356	2		-	0	#N/A	#N/A
433	0.0052356	2		-	0	#N/A	#N/A
434	0.0052356	2		-	0	#N/A	#N/A
435	0.0209424	2		-	0	#N/A	#N/A
436	0.0209424	1.18872		-	0	#N/A	#N/A
437	0.0209424	1.18872		-	0	#N/A	#N/A
438	0.0209424	2		-	0	#N/A	#N/A
439	0.0209424	1.18872		-	0	#N/A	#N/A
440	0.0209424	1		-	0	#N/A	#N/A
441	0.0104712	1		-	0	#N/A	#N/A
442	0.0104712	2		-	0	#N/A	#N/A
443	0.0104712	2		-	0	#N/A	#N/A
444	0.0104712	1		-	0	#N/A	#N/A
445	0.052356	0.84322		-	0	#N/A	#N/A
446	0.052356	0.629049		-	0	#N/A	#N/A
447	0.0732984	0.704164		-	0	#N/A	#N/A
448	0.0732984	0.516168		-	0	#N/A	#N/A
449	0.078534	0.713307		-	0	#N/A	#N/A
450	0.0890052	0.286921		-	0	#N/A	#N/A
451	0.0994764	0.187055		-	0	#N/A	#N/A
452	0.0994764	0.616192		-	0	#N/A	#N/A
453	0.120419	0.420584		-	0	#N/A	#N/A
454	0.120419	0.137023		-	0	#N/A	#N/A
455	0.136126	0.359132		-	0	#N/A	#N/A
456	0.193717	0.263693		-	0	#N/A	#N/A
457	0.193717	0.300719		-	0	#N/A	#N/A
458	0.246073	0.368432		-	0	#N/A	#N/A
459	0.91623	0.778684		c	1	0.91623	0.778684	254
460	0.931937	1.01176		u	1	0.931937	1.01176	255
461	0.947644	1.13574		c	1	0.947644	1.13574	256
462	0.95288	1.01601		a	1	0.95288	1.01601	257
463	0.95288	1.11013		c	1	0.95288	1.11013	258
464	0.95288	0.747902		u	1	0.95288	0.747902	259
465	0.95288	1.06268		g	1	0.95288	1.06268	260
466	0.937173	0.455431		c	1	0.937173	0.455431	261
467	0.931937	0.710374		g	1	0.931937	0.710374	262
468	0.931937	0.718473		a	1	0.931937	0.718473	263
469	0.34555	0.087674		-	0	#N/A	#N/A
470	0.324607	0.099708		-	0	#N/A	#N/A
471	0.026178	0.629049		-	0	#N/A	#N/A
472	0.026178	0.629049		-	0	#N/A	#N/A
473	0.026178	0.629049		-	0	#N/A	#N/A
474	0.026178	0.478072		-	0	#N/A	#N/A
475	0.026178	0.478072		-	0	#N/A	#N/A
476	0.0052356	2		-	0	#N/A	#N/A
477	0.0052356	2		-	0	#N/A	#N/A
478	0.0052356	2		-	0	#N/A	#N/A
479	0.0052356	2		-	0	#N/A	#N/A
480	0.0104712	2		-	0	#N/A	#N/A
481	0.0104712	1		-	0	#N/A	#N/A
482	0.0104712	1		-	0	#N/A	#N/A
483	0.0104712	2		-	0	#N/A	#N/A
484	0.0104712	1		-	0	#N/A	#N/A
485	0.0104712	1		-	0	#N/A	#N/A
486	0.0418848	0.188722		-	0	#N/A	#N/A
487	0.052356	0.629049		-	0	#N/A	#N/A
488	0.052356	0.153561		-	0	#N/A	#N/A
489	0.052356	0.478072		-	0	#N/A	#N/A
490	0.0575916	0.323263		-	0	#N/A	#N/A
491	0.0628272	0.615568		-	0	#N/A	#N/A
492	0.0628272	0.215841		-	0	#N/A	#N/A
493	0.0680628	0.239505		-	0	#N/A	#N/A
494	0.0942408	0.315023		-	0	#N/A	#N/A
495	0.0994764	0.0687047		-	0	#N/A	#N/A
496	0.183246	0.0538223		-	0	#N/A	#N/A
497	0.204188	0.290558		-	0	#N/A	#N/A
498	0.235602	0.404035		-	0	#N/A	#N/A
499	0.837696	0.281221		g	1	0.837696	0.281221	264
500	0.848168	1.41183		g	1	0.848168	1.41183	265
501	0.848168	1.073		g	1	0.848168	1.073	266
502	0.86911	0.641237		u	1	0.86911	0.641237	267
503	0.858639	1.25788		c	1	0.858639	1.25788	268
504	0.858639	0.910361		c	1	0.858639	0.910361	269
505	0.842932	0.430843		g	1	0.842932	0.430843	270
506	0.853403	0.557003		c	1	0.853403	0.557003	271
507	0.853403	0.243054		g	1	0.853403	0.243054	272
508	0.827225	0.494725		g	1	0.827225	0.494725	273
509	0.827225	1.26989		c	1	0.827225	1.26989	274
510	0.827225	1.00858		u	1	0.827225	1.00858	275
511	0.801047	0.833205		u	1	0.801047	0.833205	276
512	0.801047	1.07952		c	1	0.801047	1.07952	277
513	0.811518	1.03278		a	1	0.811518	1.03278	278
514	0.806283	1.26634		u	1	0.806283	1.26634	279
515	0.82199	1.48881		u	1	0.82199	1.48881	280
516	0.026178	0.478072		-	0	#N/A	#N/A
517	0.026178	1.27807		-	0	#N/A	#N/A
518	0.026178	0.478072		-	0	#N/A	#N/A
519	0.026178	1.27807		-	0	#N/A	#N/A
520	0.026178	0.478072		-	0	#N/A	#N/A
521	0.026178	0.478072		-	0	#N/A	#N/A
522	0.0209424	1.18872		-	0	#N/A	#N/A
523	0.0209424	1		-	0	#N/A	#N/A
524	0.0052356	2		-	0	#N/A	#N/A
525	0.0157068	1.0817		-	0	#N/A	#N/A
526	0.0157068	1.0817		-	0	#N/A	#N/A
527	0.0157068	1.0817		-	0	#N/A	#N/A
528	0.0209424	1.18872		-	0	#N/A	#N/A
529	0.0104712	1		-	0	#N/A	#N/A
530	0.0052356	2		-	0	#N/A	#N/A
531	0.0052356	2		-	0	#N/A	#N/A
532	0.0104712	2		-	0	#N/A	#N/A
533	0.0104712	2		-	0	#N/A	#N/A
534	0.0314136	1.0817		-	0	#N/A	#N/A
535	0.0471204	1.2358		-	0	#N/A	#N/A
536	0.0575916	0.06374		-	0	#N/A	#N/A
537	0.0628272	0.615568		-	0	#N/A	#N/A
538	0.0628272	1.34998		-	0	#N/A	#N/A
539	0.0628272	0.516644		-	0	#N/A	#N/A
540	0.0628272	1.02013		-	0	#N/A	#N/A
541	0.0680628	0.33082		-	0	#N/A	#N/A
542	0.874346	1.0444		c	1	0.874346	1.0444	281
543	0.890052	0.931361		u	1	0.890052	0.931361	282
544	0.884817	1.68662		u	1	0.884817	1.68662	283
545	0.884817	0.368103		g	1	0.884817	0.368103	284
546	0.879581	1.23931		a	1	0.879581	1.23931	285
547	0.298429	0.301905		-	0	#N/A	#N/A
548	0.136126	0.113913		-	0	#N/A	#N/A
549	0.0942408	0.453368		-	0	#N/A	#N/A
550	0.0680628	0.473765		-	0	#N/A	#N/A
551	0.0680628	0.224141		-	0	#N/A	#N/A
552	0.026178	1.02905		-	0	#N/A	#N/A
553	0.0314136	0.748371		-	0	#N/A	#N/A
554	0.026178	0.629049		-	0	#N/A	#N/A
555	0.0157068	0.415038		-	0	#N/A	#N/A
556	0.0314136	0.748371		-	0	#N/A	#N/A
557	0.0418848	0.5		-	0	#N/A	#N/A
558	0.0471204	0.469507		-	0	#N/A	#N/A
559	0.0471204	0.775606		-	0	#N/A	#N/A
560	0.0471204	0.469507		-	0	#N/A	#N/A
561	0.052356	0.639036		-	0	#N/A	#N/A
562	0.0628272	0.748371		-	0	#N/A	#N/A
563	0.0628272	0.0408521		-	0	#N/A	#N/A
564	0.0890052	0.34102		-	0	#N/A	#N/A
565	0.937173	1.15924		a	1	0.937173	1.15924	286
566	0.942408	0.859155		g	1	0.942408	0.859155	287
567	0.942408	0.893641		u	1	0.942408	0.893641	288
568	0.942408	0.616324		g	1	0.942408	0.616324	289
569	0.95288	0.757106		a	1	0.95288	0.757106	290
570	0.95288	1.2729		g	1	0.95288	1.2729	291
571	0.926702	0.408383		u	1	0.926702	0.408383	292
572	0.926702	0.793506		g	1	0.926702	0.793506	293
573	0.921466	1.73522		a	1	0.921466	1.73522	294
574	0.926702	1.48371		g	1	0.926702	1.48371	295
575	0.853403	0.725657		a	1	0.853403	0.725657	296
576	0.0628272	1.18872		-	0	#N/A	#N/A
577	0.926702	1.17147		c	1	0.926702	1.17147	297
578	0.926702	0.971474		c	1	0.926702	0.971474	298
579	0.926702	1.38141		a	1	0.926702	1.38141	299
580	0.926702	1.17765		a	1	0.926702	1.17765	300
581	0.931937	1.34886		g	1	0.931937	1.34886	301
582	0.900524	1.15317		a	1	0.900524	1.15317	302
583	0.895288	1.04912		a	1	0.895288	1.04912	303
584	0.890052	1.2705		c	1	0.890052	1.2705	304
585	0.879581	1.09053		c	1	0.879581	1.09053	305
586	0.86911	0.454371		c	1	0.86911	0.454371	306
587	0.858639	1.17041		a	1	0.858639	1.17041	307
588	0.816754	0.781555		c	1	0.816754	0.781555	308
589	0.811518	0.435786		c	1	0.811518	0.435786	309
590	0.643979	0.936109		a	1	0.643979	0.936109	310
591	0.649215	0.598554		g	1	0.649215	0.598554	311
592	0.183246	0.153984		-	0	#N/A	#N/A
593	0.183246	0.447472		-	0	#N/A	#N/A
594	0.109948	0.687256		-	0	#N/A	#N/A
595	0.0837696	0.67554		-	0	#N/A	#N/A
596	0.0628272	0.615568		-	0	#N/A	#N/A
597	0.0628272	0.719328		-	0	#N/A	#N/A
598	0.0628272	0.0408521		-	0	#N/A	#N/A
599	0.0628272	0.270426		-	0	#N/A	#N/A
600	0.0628272	0.748371		-	0	#N/A	#N/A
601	0.0575916	0.904205		-	0	#N/A	#N/A
602	0.0418848	0.5		-	0	#N/A	#N/A
603	0.0418848	0.438722		-	0	#N/A	#N/A
604	0.0366492	0.157629		-	0	#N/A	#N/A
605	0.0366492	0.851165		-	0	#N/A	#N/A
606	0.0366492	1.13688		-	0	#N/A	#N/A
607	0.0366492	1.01477		-	0	#N/A	#N/A
608	0.0366492	0.551184		-	0	#N/A	#N/A
609	0.026178	0.0780719		-	0	#N/A	#N/A
610	0.026178	2		-	0	#N/A	#N/A
611	0.026178	1.27807		-	0	#N/A	#N/A
612	0.0209424	0.5		-	0	#N/A	#N/A
613	0.0209424	2		-	0	#N/A	#N/A
614	0.0209424	1.18872		-	0	#N/A	#N/A
615	0.0157068	1.0817		-	0	#N/A	#N/A
616	0.0157068	2		-	0	#N/A	#N/A
617	0.0157068	2		-	0	#N/A	#N/A
618	0.0157068	2		-	0	#N/A	#N/A
619	0.0157068	2		-	0	#N/A	#N/A
620	0.0157068	2		-	0	#N/A	#N/A
621	0.0157068	1.0817		-	0	#N/A	#N/A
622	0.0366492	1.13688		-	0	#N/A	#N/A
623	0.0366492	1.01477		-	0	#N/A	#N/A
624	0.0366492	1.01477		-	0	#N/A	#N/A
625	0.0366492	2		-	0	#N/A	#N/A
626	0.0366492	1.13688		-	0	#N/A	#N/A
627	0.0104712	2		-	0	#N/A	#N/A
628	0.0104712	2		-	0	#N/A	#N/A
629	0.0314136	2		-	0	#N/A	#N/A
630	0.0366492	2		-	0	#N/A	#N/A
631	0.0366492	1.40833		-	0	#N/A	#N/A
632	0.0366492	1.01477		-	0	#N/A	#N/A
633	0.0366492	1.13688		-	0	#N/A	#N/A
634	0.0366492	0.621217		-	0	#N/A	#N/A
635	0.0366492	1.40833		-	0	#N/A	#N/A
636	0.0366492	0.621217		-	0	#N/A	#N/A
637	0.0366492	1.40833		-	0	#N/A	#N/A
638	0.052356	1.531		-	0	#N/A	#N/A
639	0.0837696	0.25		-	0	#N/A	#N/A
640	0.0994764	0.128981		-	0	#N/A	#N/A
641	0.104712	0.118709		-	0	#N/A	#N/A
642	0.104712	0.129049		-	0	#N/A	#N/A
643	0.146597	0.513954		-	0	#N/A	#N/A
644	0.146597	0.0233995		-	0	#N/A	#N/A
645	0.146597	0.107847		-	0	#N/A	#N/A
646	0.146597	0.513954		-	0	#N/A	#N/A
647	0.146597	0.170648		-	0	#N/A	#N/A
648	0.172775	0.284436		-	0	#N/A	#N/A
649	0.17801	0.583032		-	0	#N/A	#N/A
650	0.17801	0.169446		-	0	#N/A	#N/A
651	0.806283	1.015		u	1	0.806283	1.015	312
652	0.832461	1.4028		u	1	0.832461	1.4028	313
653	0.832461	1.02448		c	1	0.832461	1.02448	314
654	0.816754	0.450322		u	1	0.816754	0.450322	315
655	0.816754	0.727958		g	1	0.816754	0.727958	316
656	0.806283	1.38813		g	1	0.806283	1.38813	317
657	0.795812	1.73447		a	1	0.795812	1.73447	318
658	0.78534	0.463832		c	1	0.78534	0.463832	319
659	0.78534	0.803348		a	1	0.78534	0.803348	320
660	0.727749	0.805141		c	1	0.727749	0.805141	321
661	0.659686	0.822492		a	1	0.659686	0.822492	322
662	0.198953	0.228811		-	0	#N/A	#N/A
663	0.17801	0.138103		-	0	#N/A	#N/A
664	0.0837696	0.670566		-	0	#N/A	#N/A
665	0.0837696	0.498386		-	0	#N/A	#N/A
666	0.0837696	0.251001		-	0	#N/A	#N/A
667	0.0837696	0.80054		-	0	#N/A	#N/A
668	0.078534	0.574395		-	0	#N/A	#N/A
669	0.0732984	0.157629		-	0	#N/A	#N/A
670	0.0732984	0.443343		-	0	#N/A	#N/A
671	0.078534	0.624721		-	0	#N/A	#N/A
672	0.0732984	0.507386		-	0	#N/A	#N/A
673	0.0575916	0.677821		-	0	#N/A	#N/A
674	0.0575916	0.904205		-	0	#N/A	#N/A
675	0.0471204	0.775606		-	0	#N/A	#N/A
676	0.0471204	0.775606		-	0	#N/A	#N/A
677	0.0471204	0.775606		-	0	#N/A	#N/A
678	0.0471204	1.01357		-	0	#N/A	#N/A
679	0.0471204	1.0817		-	0	#N/A	#N/A
680	0.0418848	1.18872		-	0	#N/A	#N/A
681	0.0418848	1.04557		-	0	#N/A	#N/A
682	0.0418848	0.701205		-	0	#N/A	#N/A
683	0.0418848	1.45644		-	0	#N/A	#N/A
684	0.0314136	1.34998		-	0	#N/A	#N/A
685	0.0314136	1.34998		-	0	#N/A	#N/A
686	0.0104712	2		-	0	#N/A	#N/A
687	0.0104712	2		-	0	#N/A	#N/A
688	0.0104712	2		-	0	#N/A	#N/A
689	0.0052356	2		-	0	#N/A	#N/A
690	0.026178	1.27807		-	0	#N/A	#N/A
691	0.026178	2		-	0	#N/A	#N/A
692	0.026178	2		-	0	#N/A	#N/A
693	0.026178	1.27807		-	0	#N/A	#N/A
694	0.026178	2		-	0	#N/A	#N/A
695	0.026178	1.27807		-	0	#N/A	#N/A
696	0.026178	2		-	0	#N/A	#N/A
697	0.026178	1.27807		-	0	#N/A	#N/A
698	0.026178	1.27807		-	0	#N/A	#N/A
699	0.026178	2		-	0	#N/A	#N/A
700	0.026178	1.27807		-	0	#N/A	#N/A
701	0.026178	1.27807		-	0	#N/A	#N/A
702	0.026178	1.27807		-	0	#N/A	#N/A
703	0.026178	1.27807		-	0	#N/A	#N/A
704	0.026178	1.27807		-	0	#N/A	#N/A
705	0.026178	2		-	0	#N/A	#N/A
706	0.026178	1.27807		-	0	#N/A	#N/A
707	0.026178	1.27807		-	0	#N/A	#N/A
708	0.026178	2		-	0	#N/A	#N/A
709	0.026178	2		-	0	#N/A	#N/A
710	0.026178	1.27807		-	0	#N/A	#N/A
711	0.026178	2		-	0	#N/A	#N/A
712	0.026178	1.27807		-	0	#N/A	#N/A
713	0.026178	2		-	0	#N/A	#N/A
714	0.026178	2		-	0	#N/A	#N/A
715	0.026178	2		-	0	#N/A	#N/A
716	0.026178	2		-	0	#N/A	#N/A
717	0.026178	1.27807		-	0	#N/A	#N/A
718	0.026178	2		-	0	#N/A	#N/A
719	0.026178	1.27807		-	0	#N/A	#N/A
720	0.0314136	1.0817		-	0	#N/A	#N/A
721	0.0418848	1.45644		-	0	#N/A	#N/A
722	0.0575916	0.759329		-	0	#N/A	#N/A
723	0.0575916	1.15465		-	0	#N/A	#N/A
724	0.0575916	0.904205		-	0	#N/A	#N/A
725	0.0575916	1.15465		-	0	#N/A	#N/A
726	0.0575916	0.564629		-	0	#N/A	#N/A
727	0.0575916	1.5605		-	0	#N/A	#N/A
728	0.0575916	1.00597		-	0	#N/A	#N/A
729	0.0575916	0.460515		-	0	#N/A	#N/A
730	0.0575916	0.210071		-	0	#N/A	#N/A
731	0.0575916	0.651412		-	0	#N/A	#N/A
732	0.052356	1.11871		-	0	#N/A	#N/A
733	0.0575916	1.31596		-	0	#N/A	#N/A
734	0.0575916	1.05434		-	0	#N/A	#N/A
735	0.0575916	1.00597		-	0	#N/A	#N/A
736	0.0680628	0.239505		-	0	#N/A	#N/A
737	0.0680628	0.665321		-	0	#N/A	#N/A
738	0.0732984	0.708308		-	0	#N/A	#N/A
739	0.0942408	0.12236		-	0	#N/A	#N/A
740	0.193717	0.602943		-	0	#N/A	#N/A
741	0.193717	0.686796		-	0	#N/A	#N/A
742	0.60733	0.590182		a	1	0.60733	0.590182	323
743	0.513089	1.06758		u	1	0.513089	1.06758	324
744	0.439791	0.755849		u	1	0.439791	0.755849	325
745	0.429319	0.423427		u	1	0.429319	0.423427	326
746	0.424084	1.03661		c	1	0.424084	1.03661	327
747	0.424084	1.22385		a	1	0.424084	1.22385	328
748	0.34555	0.247113		a	1	0.34555	0.247113	329
749	0.335079	0.27599		g	1	0.335079	0.27599	330
750	0.314136	1.12149		u	1	0.314136	1.12149	331
751	0.303665	0.428486		c	1	0.303665	0.428486	332
752	0.277487	0.292107		c	1	0.277487	0.292107	333
753	0.0732984	0.507386		-	0	#N/A	#N/A
754	0.0628272	0.516644		-	0	#N/A	#N/A
755	0.0628272	0.959148		-	0	#N/A	#N/A
756	0.0628272	0.540852		-	0	#N/A	#N/A
757	0.0314136	1.34998		-	0	#N/A	#N/A
758	0.0104712	1		-	0	#N/A	#N/A
759	0.026178	2		-	0	#N/A	#N/A
760	0.026178	1.27807		-	0	#N/A	#N/A
761	0.026178	1.02905		-	0	#N/A	#N/A
762	0.026178	0.629049		-	0	#N/A	#N/A
763	0.026178	1.02905		-	0	#N/A	#N/A
764	0.0209424	1.18872		-	0	#N/A	#N/A
765	0.0209424	1		-	0	#N/A	#N/A
766	0.0209424	1.18872		-	0	#N/A	#N/A
767	0.0209424	0.5		-	0	#N/A	#N/A
768	0.0209424	0		-	0	#N/A	#N/A
769	0.0209424	1		-	0	#N/A	#N/A
770	0.0209424	1.18872		-	0	#N/A	#N/A
771	0.0209424	0.5		-	0	#N/A	#N/A
772	0.0209424	0.5		-	0	#N/A	#N/A
773	0.0209424	0.5		-	0	#N/A	#N/A
774	0.0157068	0.415038		-	0	#N/A	#N/A
775	0.0157068	1.0817		-	0	#N/A	#N/A
776	0.0157068	0.415038		-	0	#N/A	#N/A
777	0.0157068	1.0817		-	0	#N/A	#N/A
778	0.0157068	1.0817		-	0	#N/A	#N/A
779	0.0157068	0.415038		-	0	#N/A	#N/A
780	0.0157068	1.0817		-	0	#N/A	#N/A
781	0.0157068	0.415038		-	0	#N/A	#N/A
782	0.0209424	0.5		-	0	#N/A	#N/A
783	0.0209424	1		-	0	#N/A	#N/A
784	0.0209424	1.18872		-	0	#N/A	#N/A
785	0.0314136	0.540852		-	0	#N/A	#N/A
786	0.0575916	0.314184		-	0	#N/A	#N/A
787	0.0575916	0.505081		-	0	#N/A	#N/A
788	0.0575916	1.13414		-	0	#N/A	#N/A
789	0.0628272	1.34998		-	0	#N/A	#N/A
790	0.0628272	0.270426		-	0	#N/A	#N/A
791	0.0628272	0.674989		-	0	#N/A	#N/A
792	0.0628272	0.215841		-	0	#N/A	#N/A
793	0.0628272	2		-	0	#N/A	#N/A
794	0.0628272	0.385995		-	0	#N/A	#N/A
795	0.0628272	0.748371		-	0	#N/A	#N/A
796	0.0628272	0.615568		-	0	#N/A	#N/A
797	0.0628272	1.02013		-	0	#N/A	#N/A
798	0.0628272	0.385995		-	0	#N/A	#N/A
799	0.0628272	0.615568		-	0	#N/A	#N/A
800	0.0732984	1.26547		-	0	#N/A	#N/A
801	0.0732984	2		-	0	#N/A	#N/A
802	0.0628272	0.581704		-	0	#N/A	#N/A
803	0.078534	0.359776		-	0	#N/A	#N/A
804	0.078534	0.661731		-	0	#N/A	#N/A
805	0.078534	1.27807		-	0	#N/A	#N/A
806	0.0209424	1.18872		-	0	#N/A	#N/A
807	0.026178	0.629049		-	0	#N/A	#N/A
808	0.026178	1.02905		-	0	#N/A	#N/A
809	0.0157068	2		-	0	#N/A	#N/A
810	0.0157068	2		-	0	#N/A	#N/A
811	0.0052356	2		-	0	#N/A	#N/A
812	0.052356	0.84322		-	0	#N/A	#N/A
813	0.0575916	1.13414		-	0	#N/A	#N/A
814	0.0942408	0.947059		-	0	#N/A	#N/A
815	0.0890052	1.47744		-	0	#N/A	#N/A
816	0.0890052	0.913687		-	0	#N/A	#N/A
817	0.0890052	0.0671954		-	0	#N/A	#N/A
818	0.0890052	1.47744		-	0	#N/A	#N/A
819	0.0890052	0.516341		-	0	#N/A	#N/A
820	0.0890052	0.426011		-	0	#N/A	#N/A
821	0.0837696	0.728218		-	0	#N/A	#N/A
822	0.0837696	0.701205		-	0	#N/A	#N/A
823	0.078534	0.167737		-	0	#N/A	#N/A
824	0.078534	0.110754		-	0	#N/A	#N/A
825	0.078534	1.27807		-	0	#N/A	#N/A
826	0.078534	0.253534		-	0	#N/A	#N/A
827	0.078534	0.310518		-	0	#N/A	#N/A
828	0.078534	0.841061		-	0	#N/A	#N/A
829	0.0732984	0.389423		-	0	#N/A	#N/A
830	0.0732984	1.01477		-	0	#N/A	#N/A
831	0.0732984	0.851165		-	0	#N/A	#N/A
832	0.0732984	1.05971		-	0	#N/A	#N/A
833	0.0732984	0.736191		-	0	#N/A	#N/A
834	0.0732984	0.221672		-	0	#N/A	#N/A
835	0.0732984	0.272603		-	0	#N/A	#N/A
836	0.0732984	1		-	0	#N/A	#N/A
837	0.0680628	0.423379		-	0	#N/A	#N/A
838	0.0575916	0.759329		-	0	#N/A	#N/A
839	0.0575916	0.210071		-	0	#N/A	#N/A
840	0.0418848	0.25		-	0	#N/A	#N/A
841	0.0418848	0.701205		-	0	#N/A	#N/A
842	0.0418848	0.701205		-	0	#N/A	#N/A
843	0.0418848	1		-	0	#N/A	#N/A
844	0.0418848	2		-	0	#N/A	#N/A
845	0.0209424	2		-	0	#N/A	#N/A
846	0.0471204	1.49674		-	0	#N/A	#N/A
847	0.0471204	0.775606		-	0	#N/A	#N/A
848	0.0471204	1.49674		-	0	#N/A	#N/A
849	0.0471204	1.49674		-	0	#N/A	#N/A
850	0.0471204	1.49674		-	0	#N/A	#N/A
851	0.0471204	2		-	0	#N/A	#N/A
852	0.0471204	1.2358		-	0	#N/A	#N/A
853	0.0471204	1.01357		-	0	#N/A	#N/A
854	0.0471204	1.01357		-	0	#N/A	#N/A
855	0.0418848	0.938722		-	0	#N/A	#N/A
856	0.0104712	1		-	0	#N/A	#N/A
857	0.0104712	1		-	0	#N/A	#N/A
858	0.026178	1.27807		-	0	#N/A	#N/A
859	0.026178	2		-	0	#N/A	#N/A
860	0.026178	1.27807		-	0	#N/A	#N/A
861	0.026178	0.629049		-	0	#N/A	#N/A
862	0.0314136	0.748371		-	0	#N/A	#N/A
863	0.0366492	0.621217		-	0	#N/A	#N/A
864	0.052356	0.153561		-	0	#N/A	#N/A
865	0.052356	0.639036		-	0	#N/A	#N/A
866	0.052356	0.514525		-	0	#N/A	#N/A
867	0.0575916	1.00597		-	0	#N/A	#N/A
868	0.0628272	1.0817		-	0	#N/A	#N/A
869	0.0628272	1.18331		-	0	#N/A	#N/A
870	0.0628272	1		-	0	#N/A	#N/A
871	0.0837696	0.701205		-	0	#N/A	#N/A
872	0.0890052	0.746702		-	0	#N/A	#N/A
873	0.267016	1.53725		u	1	0.267016	1.53725	334
874	0.267016	1.08918		c	1	0.267016	1.08918	335
875	0.26178	1.11871		a	1	0.26178	1.11871	336
876	0.26178	0.948953		g	1	0.26178	0.948953	337
877	0.235602	0.990054		g	1	0.235602	0.990054	338
878	0.109948	1.7238		-	0	#N/A	#N/A
879	0.109948	0.88448		-	0	#N/A	#N/A
880	0.109948	0.834216		-	0	#N/A	#N/A
881	0.109948	1.0817		-	0	#N/A	#N/A
882	0.104712	0.0145247		-	0	#N/A	#N/A
883	0.0837696	0.228218		-	0	#N/A	#N/A
884	0.0837696	0.752444		-	0	#N/A	#N/A
885	0.0837696	0.420566		-	0	#N/A	#N/A
886	0.0837696	0.701205		-	0	#N/A	#N/A
887	0.0837696	0.728218		-	0	#N/A	#N/A
888	0.0837696	0.670566		-	0	#N/A	#N/A
889	0.0837696	1.30379		-	0	#N/A	#N/A
890	0.0680628	0.580444		-	0	#N/A	#N/A
891	0.078534	0.841061		-	0	#N/A	#N/A
892	0.078534	0.570527		-	0	#N/A	#N/A
893	0.078534	1.30016		-	0	#N/A	#N/A
894	0.078534	1.30016		-	0	#N/A	#N/A
895	0.078534	0.600419		-	0	#N/A	#N/A
896	0.078534	0.359776		-	0	#N/A	#N/A
897	0.078534	0.434404		-	0	#N/A	#N/A
898	0.078534	1.16336		-	0	#N/A	#N/A
899	0.078534	1.02905		-	0	#N/A	#N/A
900	0.0732984	0.443343		-	0	#N/A	#N/A
901	0.078534	0.947018		-	0	#N/A	#N/A
902	0.078534	0.0101019		-	0	#N/A	#N/A
903	0.078534	0.947018		-	0	#N/A	#N/A
904	0.078534	0.310518		-	0	#N/A	#N/A
905	0.0732984	0.425583		-	0	#N/A	#N/A
906	0.0104712	2		-	0	#N/A	#N/A
907	0.0104712	1		-	0	#N/A	#N/A
908	0.0104712	1		-	0	#N/A	#N/A
909	0.0104712	2		-	0	#N/A	#N/A
910	0.0471204	1.01357		-	0	#N/A	#N/A
911	0.0471204	1.49674		-	0	#N/A	#N/A
912	0.0471204	1.01357		-	0	#N/A	#N/A
913	0.0471204	1.2358		-	0	#N/A	#N/A
914	0.052356	0.639036		-	0	#N/A	#N/A
915	0.052356	1.27807		-	0	#N/A	#N/A
916	0.0628272	1.18872		-	0	#N/A	#N/A
917	0.0628272	0.959148		-	0	#N/A	#N/A
918	0.0628272	1		-	0	#N/A	#N/A
919	0.0628272	0.959148		-	0	#N/A	#N/A
920	0.0575916	0.564629		-	0	#N/A	#N/A
921	0.0575916	0.505081		-	0	#N/A	#N/A
922	0.0575916	0.677821		-	0	#N/A	#N/A
923	0.0575916	2		-	0	#N/A	#N/A
924	0.0418848	1.45644		-	0	#N/A	#N/A
925	0.0418848	1.45644		-	0	#N/A	#N/A
926	0.0418848	1		-	0	#N/A	#N/A
927	0.0209424	1.18872		-	0	#N/A	#N/A
928	0.0209424	2		-	0	#N/A	#N/A
929	0.0418848	1		-	0	#N/A	#N/A
930	0.0418848	1.45644		-	0	#N/A	#N/A
931	0.0418848	2		-	0	#N/A	#N/A
932	0.0418848	1.45644		-	0	#N/A	#N/A
933	0.0418848	0.594361		-	0	#N/A	#N/A
934	0.0418848	1.45644		-	0	#N/A	#N/A
935	0.0209424	1.18872		-	0	#N/A	#N/A
936	0.0209424	1.18872		-	0	#N/A	#N/A
937	0.0209424	1.18872		-	0	#N/A	#N/A
938	0.0209424	2		-	0	#N/A	#N/A
939	0.0157068	2		-	0	#N/A	#N/A
940	0.0052356	2		-	0	#N/A	#N/A
941	0.0157068	2		-	0	#N/A	#N/A
942	0.0157068	2		-	0	#N/A	#N/A
943	0.0157068	2		-	0	#N/A	#N/A
944	0.0314136	1.34998		-	0	#N/A	#N/A
945	0.0314136	0.540852		-	0	#N/A	#N/A
946	0.0314136	1		-	0	#N/A	#N/A
947	0.0314136	1		-	0	#N/A	#N/A
948	0.0418848	2		-	0	#N/A	#N/A
949	0.0471204	2		-	0	#N/A	#N/A
950	0.0471204	2		-	0	#N/A	#N/A
951	0.0471204	1.49674		-	0	#N/A	#N/A
952	0.0471204	1.49674		-	0	#N/A	#N/A
953	0.0366492	0.443343		-	0	#N/A	#N/A
954	0.0314136	1.34998		-	0	#N/A	#N/A
955	0.026178	1.02905		-	0	#N/A	#N/A
956	0.026178	1.27807		-	0	#N/A	#N/A
957	0.026178	0.629049		-	0	#N/A	#N/A
958	0.026178	1.27807		-	0	#N/A	#N/A
959	0.026178	1.27807		-	0	#N/A	#N/A
960	0.0209424	1.18872		-	0	#N/A	#N/A
961	0.0157068	2		-	0	#N/A	#N/A
962	0.0157068	2		-	0	#N/A	#N/A
963	0.0157068	1.0817		-	0	#N/A	#N/A
964	0.0157068	1.0817		-	0	#N/A	#N/A
965	0.0157068	2		-	0	#N/A	#N/A
966	0.0157068	1.0817		-	0	#N/A	#N/A
967	0.0104712	2		-	0	#N/A	#N/A
968	0.0104712	2		-	0	#N/A	#N/A
969	0.0157068	2		-	0	#N/A	#N/A
970	0.0104712	2		-	0	#N/A	#N/A
971	0.0104712	2		-	0	#N/A	#N/A
972	0.0104712	2		-	0	#N/A	#N/A
973	0.0104712	2		-	0	#N/A	#N/A
974	0.0104712	2		-	0	#N/A	#N/A
975	0.0104712	2		-	0	#N/A	#N/A
976	0.0157068	1.0817		-	0	#N/A	#N/A
977	0.0157068	0.415038		-	0	#N/A	#N/A
978	0.0157068	2		-	0	#N/A	#N/A
979	0.0314136	0.415038		-	0	#N/A	#N/A
980	0.052356	0.629049		-	0	#N/A	#N/A

## Sheet: SCHLAP1 Exon 2
alnpos	freqnongap	info(bits)	human seq in MSA	human seq in MSA	Binary_human_nt	Coverage_only human	Cons_only_human	Human Position		Human Position		Conservation	21nt sliding median		Coverage	21nt sliding median
-------	----------	----------	----------	----------	----------	----------	----------			1		2			0.0575916
1	0.0575916	2	ugccaucaauauucugaaaauggcaguga---------uu-uuuauucaaccuguauaaggcacuuucaccauguaccuggaagcaacaucuacaucuuuuucag	u	1	0.0575916	2	1		2		2			0.921466
2	0.921466	2		g	1	0.921466	2	2		3		1.05703			0.968586
3	0.968586	1.05703		c	1	0.968586	1.05703	3		4		1.63307			0.968586
4	0.968586	1.63307		c	1	0.968586	1.63307	4		5		1.54394			0.973822
5	0.973822	1.54394		a	1	0.973822	1.54394	5		6		1.72161			0.979058
6	0.979058	1.72161		u	1	0.979058	1.72161	6		7		1.17838			0.984293
7	0.984293	1.17838		c	1	0.984293	1.17838	7		8		1.56917			0.984293
8	0.984293	1.56917		a	1	0.984293	1.56917	8		9		1.95238			0.989529
9	0.989529	1.95238		a	1	0.989529	1.95238	9		10		1.86897			1
10	1	1.86897		u	1	1	1.86897	10		11		1.46944	1.76972		1	1
11	1	1.46944		a	1	1	1.46944	11		12		1.8834	1.76972		1	1
12	1	1.8834		u	1	1	1.8834	12		13		1.72636	1.76972		1	1
13	1	1.72636		u	1	1	1.72636	13		14		2	1.76972		1	1
14	1	2		c	1	1	2	14		15		1.8533	1.83236		1	1
15	1	1.8533		u	1	1	1.8533	15		16		1.48625	1.83236		1	1
16	1	1.48625		g	1	1	1.48625	16		17		1.32429	1.8533		1	1
17	1	1.32429		a	1	1	1.32429	17		18		1.95279	1.8533		1	1
18	1	1.95279		a	1	1	1.95279	18		19		1.95279	1.8533		1	1
19	1	1.95279		a	1	1	1.95279	19		20		1.76972	1.8533		1	1
20	1	1.76972		a	1	1	1.76972	20		21		1.83236	1.8533		1	1
21	1	1.83236		u	1	1	1.83236	21		22		1.90563	1.8585		1	1
22	1	1.90563		g	1	1	1.90563	22		23		1.8834	1.8585		1	1
23	1	1.8834		g	1	1	1.8834	23		24		1.72596	1.8585		1	1
24	1	1.72596		c	1	1	1.72596	24		25		1.95279	1.8533		1	1
25	1	1.95279		a	1	1	1.95279	25		26		1.83236	1.8585		1	1
26	1	1.83236		g	1	1	1.83236	26		27		1.86897	1.86897		1	1
27	1	1.86897		u	1	1	1.86897	27		28		1.46809	1.86897		0.994764	1
28	0.994764	1.46809		g	1	0.994764	1.46809	28		29		1.68139	1.86897		0.994764	1
29	0.994764	1.68139		a	1	0.994764	1.68139	29		30		1.95238	1.8585		0.989529	1
30	0.0052356	2		-	0	#N/A	#N/A			31		1.95238	1.8585		0.989529	1
31	0.0157068	2		-	0	#N/A	#N/A			32		1.8585	1.8585		1	1
32	0.0157068	1.0817		-	0	#N/A	#N/A			33		1.95279	1.8533		1	1
33	0.0209424	1.18872		-	0	#N/A	#N/A			34		1.8533	1.83631		1	1
34	0.0209424	1.18872		-	0	#N/A	#N/A			35		1.16882	1.83631		1	1
35	0.0209424	1.18872		-	0	#N/A	#N/A			36		1.95279	1.83236		1	1
36	0.0209424	1.18872		-	0	#N/A	#N/A			37		1.86897	1.76715		1	1
37	0.0209424	1.18872		-	0	#N/A	#N/A			38		1.76715	1.76715		1	1
38	0.0209424	1.18872		-	0	#N/A	#N/A			39		1.90563	1.76715		1	1
39	0.989529	1.95238		u	1	0.989529	1.95238	30		40		1.83631	1.76715		1	1
40	0.989529	1.95238		u	1	0.989529	1.95238	31		41		1.44995	1.7516		1	1
41	0.0732984	2		-	0	#N/A	#N/A			42		1.11467	1.73118		1	1
42	1	1.8585		u	1	1	1.8585	32		43		1.6863	1.73118		1	1
43	1	1.95279		u	1	1	1.95279	33		44		0.976562	1.73118		1	1
44	1	1.8533		u	1	1	1.8533	34		45		1.7516	1.73118		1	1
45	1	1.16882		a	1	1	1.16882	35		46		1.48465	1.73118		1	1
46	1	1.95279		u	1	1	1.95279	36		47		1.48437	1.73118		1	1
47	1	1.86897		u	1	1	1.86897	37		48		1.86897	1.6863		1	1
48	1	1.76715		c	1	1	1.76715	38		49		1.33963	1.6863		1	1
49	1	1.90563		a	1	1	1.90563	39		50		1.32684	1.6863		1	1
50	1	1.83631		a	1	1	1.83631	40		51		1.73118	1.6863		1	1
51	1	1.44995		c	1	1	1.44995	41		52		1.65754	1.70427		1	1
52	1	1.11467		c	1	1	1.11467	42		53		1.9161	1.73118		1	1
53	1	1.6863		u	1	1	1.6863	43		54		1.83561	1.74639		0.994764	1
54	1	0.976562		g	1	1	0.976562	44		55		1.91574	1.74639		0.994764	1
55	1	1.7516		u	1	1	1.7516	45		56		1.08893	1.73118		0.994764	0.994764
56	1	1.48465		a	1	1	1.48465	46		57		2	1.74639		0.994764	0.994764
57	1	1.48437		u	1	1	1.48437	47		58		1.45657	1.80378		1	0.994764
58	1	1.86897		a	1	1	1.86897	48		59		2	1.80378		1	0.994764
59	1	1.33963		a	1	1	1.33963	49		60		1.70427	1.80378		0.979058	0.994764
60	1	1.32684		g	1	1	1.32684	50		61		1.86666	1.80544		0.979058	0.994764
61	1	1.73118		g	1	1	1.73118	51		62		1.74639	1.83561		0.973822	0.994764
62	1	1.65754		c	1	1	1.65754	52		63		1.90394	1.86666		0.979058	0.994764
63	1	1.9161		a	1	1	1.9161	53		64		1.91463	1.8533		0.979058	0.994764
64	0.994764	1.83561		c	1	0.994764	1.83561	54		65		1.43533	1.8533		0.910995	0.994764
65	0.994764	1.91574		u	1	0.994764	1.91574	55		66		1.67276	1.8533		0.973822	0.994764
66	0.994764	1.08893		u	1	0.994764	1.08893	56		67		1.80378	1.86666		0.984293	1
67	0.994764	2		u	1	0.994764	2	57		68		1.80544	1.8533		0.994764	1
68	1	1.45657		c	1	1	1.45657	58		69		1.95279	1.86666		1	1
69	1	2		a	1	1	2	59		70		0.983947	1.8533		1	1
70	0.979058	1.70427		c	1	0.979058	1.70427	60		71		1.86897	1.8533		1	1
71	0.979058	1.86666		c	1	0.979058	1.86666	61		72		2	1.82189		1	1
72	0.973822	1.74639		a	1	0.973822	1.74639	62		73		1.95279	1.8533		1	1
73	0.979058	1.90394		u	1	0.979058	1.90394	63		74		1.8533	1.82189		1	1
74	0.979058	1.91463		g	1	0.979058	1.91463	64		75		1.82189	1.82189		1	1
75	0.910995	1.43533		u	1	0.910995	1.43533	65		76		1.95279	1.82189		1	1
76	0.973822	1.67276		a	1	0.973822	1.67276	66		77		1.8834	1.82189		1	1
77	0.984293	1.80378		c	1	0.984293	1.80378	67		78		1.24524	1.82189		1	1
78	0.994764	1.80544		c	1	0.994764	1.80544	68		79		1.9161	1.8533		1	1
79	1	1.95279		u	1	1	1.95279	69		80		1.30172	1.8533		1	1
80	1	0.983947		g	1	1	0.983947	70		81		1.05271	1.8533		0.994764	0.994764
81	1	1.86897		g	1	1	1.86897	71		82		0.374966	1.8533		0.994764	0.994764
82	1	2		a	1	1	2	72		83		1.95259	1.8533		0.994764	0.994764
83	1	1.95279		a	1	1	1.95279	73		84		1.57364	1.8533		0.994764	0.994764
84	1	1.8533		g	1	1	1.8533	74		85		1.90521	1.88037		0.994764	0.994764
85	1	1.82189		c	1	1	1.82189	75		86		1.82111	1.88188		0.994764	0.994764
86	1	1.95279		a	1	1	1.95279	76		87		1.60891	1.88037		0.994764	0.994764
87	1	1.8834		a	1	1	1.8834	77		88		1.26555	1.83236		0.989529	0.994764
88	1	1.24524		c	1	1	1.24524	78		89		2	1.85636		0.989529	0.994764
89	1	1.9161		a	1	1	1.9161	79		90		1.95238	1.83236		0.989529	0.994764
90	1	1.30172		u	1	1	1.30172	80		91		1.62903	1.85636		0.984293	0.992147
91	0.994764	1.05271		c	1	0.994764	1.05271	81		92		2	1.88037		0.968586	0.989529
92	0.994764	0.374966		u	1	0.994764	0.374966	82		93		1.88037	1.89279		0.968586	0.989529
93	0.994764	1.95259		a	1	0.994764	1.95259	83		94		1.95151	1.88037		0.968586	0.989529
94	0.994764	1.57364		c	1	0.994764	1.57364	84		95		1.95129	1.89279		0.963351	0.989529
95	0.994764	1.90521		a	1	0.994764	1.90521	85
96	0.994764	1.82111		u	1	0.994764	1.82111	86
97	0.994764	1.60891		c	1	0.994764	1.60891	87				1.83236			1
98	0.989529	1.26555		u	1	0.989529	1.26555	88
99	0.989529	2		u	1	0.989529	2	89
100	0.989529	1.95238		u	1	0.989529	1.95238	90
101	0.984293	1.62903		u	1	0.984293	1.62903	91
102	0.968586	2		u	1	0.968586	2	92
103	0.968586	1.88037		c	1	0.968586	1.88037	93
104	0.968586	1.95151		a	1	0.968586	1.95151	94
105	0.963351	1.95129		g	1	0.963351	1.95129	95

## Sheet: SCHLAP1 Exon 3
alnpos	freqnongap	info(bits)	human seq in MSA	human seq in MSA	Binary_human_nt	Coverage_only human	Cons_only_human	Human Position		Human Position		Conservation	21nt sliding median		Coverage	21nt sliding median
-------	----------	----------	----------	----------	----------	----------	----------			1		1.91574			0.497382
1	0.497382	1.91574	aauugaaccaga------guccggugaauaucagcacugggaccaguuagcagaggaaaaggaaagaauaaaagcgaaaagaaugaagagucau-------augauuaccaacuuuuccuuuuu------------------------cauauaaauugagugu--------auaug-----ggucuggaacaaccugaauuuccaucaaguccuggcuaaccucauuauguccuaugaauauuuuugacuaaucccacuuua-----------------cauuaaucuguauugugaauguggauauugaauuauauuucuuuguaauc-------------ccauuauccaaaaucca------------------guucagaga------------…	a	1	0.497382	1.91574	1		2		1.2384			0.554974
2	0.554974	1.2384		a	1	0.554974	1.2384	2		3		1.47098			0.596859
3	0.596859	1.47098		u	1	0.596859	1.47098	3		4		2			0.895288
4	0.895288	2		u	1	0.895288	2	4		5		1.89697			0.900524
5	0.900524	1.89697		g	1	0.900524	1.89697	5		6		1.29086			0.900524
6	0.900524	1.29086		a	1	0.900524	1.29086	6		7		1.87317			0.900524
7	0.900524	1.87317		a	1	0.900524	1.87317	7		8		1.87317			0.900524
8	0.900524	1.87317		c	1	0.900524	1.87317	8		9		1.89697			0.900524
9	0.900524	1.89697		c	1	0.900524	1.89697	9		10		1.94846			0.900524
10	0.900524	1.94846		a	1	0.900524	1.94846	10		11		1.84209	1.82426		0.910995	0.900524
11	0.910995	1.84209		g	1	0.910995	1.84209	11		12		1.55896	1.70256		0.910995	0.910995
12	0.910995	1.55896		a	1	0.910995	1.55896	12		13		1.684	1.81282		0.91623	0.910995
13	0.0052356	2		-	0	#N/A	#N/A			14		1.87492	1.81282		0.91623	0.91623
14	0.0157068	1.0817		-	0	#N/A	#N/A			15		1.94691	1.81282		0.86911	0.91623
15	0.0157068	2		-	0	#N/A	#N/A			16		1.19559	1.81282		0.91623	0.91623
16	0.0209424	1.18872		-	0	#N/A	#N/A			17		1.33012	1.82426		0.91623	0.91623
17	0.0209424	1.18872		-	0	#N/A	#N/A			18		1.28615	1.82426		0.91623	0.91623
18	0.0209424	2		-	0	#N/A	#N/A			19		1.82426	1.82426		0.91623	0.91623
19	0.91623	1.684		g	1	0.91623	1.684	13		20		1.70256	1.81282		0.91623	0.91623
20	0.91623	1.87492		u	1	0.91623	1.87492	14		21		1.57224	1.7922		0.91623	0.91623
21	0.86911	1.94691		c	1	0.86911	1.94691	15		22		1.37644	1.7922		0.91623	0.91623
22	0.91623	1.19559		c	1	0.91623	1.19559	16		23		1.81282	1.7922		0.91623	0.91623
23	0.91623	1.33012		g	1	0.91623	1.33012	17		24		1.76226	1.81282		0.91623	0.91623
24	0.91623	1.28615		g	1	0.91623	1.28615	18		25		1.87492	1.7922		0.91623	0.91623
25	0.91623	1.82426		u	1	0.91623	1.82426	19		26		1.8428	1.7922		0.91623	0.91623
26	0.91623	1.70256		g	1	0.91623	1.70256	20		27		1.8428	1.7922		0.91623	0.91623
27	0.91623	1.57224		a	1	0.91623	1.57224	21		28		1.82426	1.7922		0.91623	0.91623
28	0.91623	1.37644		a	1	0.91623	1.37644	22		29		1.87492	1.81282		0.91623	0.91623
29	0.91623	1.81282		u	1	0.91623	1.81282	23		30		1.63369	1.81282		0.91623	0.91623
30	0.91623	1.76226		a	1	0.91623	1.76226	24		31		1.7922	1.82426		0.91623	0.91623
31	0.91623	1.87492		u	1	0.91623	1.87492	25		32		1.94846	1.82426		0.900524	0.905759
32	0.91623	1.8428		c	1	0.91623	1.8428	26		33		1.44813	1.84065		0.900524	0.905759
33	0.91623	1.8428		a	1	0.91623	1.8428	27		34		1.84065	1.84065		0.900524	0.905759
34	0.91623	1.82426		g	1	0.91623	1.82426	28		35		1.63494	1.8428		0.900524	0.905759
35	0.91623	1.87492		c	1	0.91623	1.87492	29		36		1.85716	1.84065		0.900524	0.905759
36	0.91623	1.63369		a	1	0.91623	1.63369	30		37		1.56271	1.84065		0.900524	0.905759
37	0.91623	1.7922		c	1	0.91623	1.7922	31		38		0.932588	1.84065		0.900524	0.905759
38	0.900524	1.94846		u	1	0.900524	1.94846	32		39		1.90816	1.84065		0.895288	0.905759
39	0.900524	1.44813		g	1	0.900524	1.44813	33		40		2	1.7922		0.895288	0.905759
40	0.900524	1.84065		g	1	0.900524	1.84065	34		41		1.94846	1.7922		0.900524	0.900524
41	0.900524	1.63494		g	1	0.900524	1.63494	35		42		1.65849	1.79124		0.905759	0.900524
42	0.900524	1.85716		a	1	0.900524	1.85716	36		43		2	1.79124		0.910995	0.900524
43	0.900524	1.56271		c	1	0.900524	1.56271	37		44		1.52603	1.79124		0.910995	0.900524
44	0.900524	0.932588		c	1	0.900524	0.932588	38		45		1.89796	1.74874		0.910995	0.900524
45	0.895288	1.90816		a	1	0.895288	1.90816	39		46		1.4025	1.74874		0.910995	0.900524
46	0.895288	2		g	1	0.895288	2	40		47		1.90946	1.70458		0.910995	0.900524
47	0.900524	1.94846		u	1	0.900524	1.94846	41		48		1.84209	1.74874		0.910995	0.900524
48	0.905759	1.65849		u	1	0.905759	1.65849	42		49		1.47003	1.79124		0.910995	0.895288
49	0.910995	2		a	1	0.910995	2	43		50		1.79124	1.74874		0.910995	0.895288
50	0.910995	1.52603		g	1	0.910995	1.52603	44		51		1.29839	1.74874		0.565445	0.591623
51	0.910995	1.89796		c	1	0.910995	1.89796	45		52		1.15131	1.74874		0.570681	0.591623
52	0.910995	1.4025		a	1	0.910995	1.4025	46		53		1.9264	1.79124		0.586387	0.591623
53	0.910995	1.90946		g	1	0.910995	1.90946	47		54		1.74874	1.74874		0.586387	0.591623
54	0.910995	1.84209		a	1	0.910995	1.84209	48		55		1.70458	1.7601		0.586387	0.591623
55	0.910995	1.47003		g	1	0.910995	1.47003	49		56		1.62573	1.7601		0.586387	0.591623
56	0.910995	1.79124		g	1	0.910995	1.79124	50		57		1.66271	1.79124		0.586387	0.591623
57	0.565445	1.29839		a	1	0.565445	1.29839	51		58		2	1.7601		0.586387	0.591623
58	0.570681	1.15131		a	1	0.570681	1.15131	52		59		1.92693	1.74874		0.591623	0.591623
59	0.586387	1.9264		a	1	0.586387	1.9264	53		60		1.22172	1.7601		0.591623	0.591623
60	0.586387	1.74874		a	1	0.586387	1.74874	54		61		1.85398	1.7601		0.591623	0.591623
61	0.586387	1.70458		g	1	0.586387	1.70458	55		62		1.92693	1.81115		0.591623	0.591623
62	0.586387	1.62573		g	1	0.586387	1.62573	56		63		1.82322	1.81115		0.591623	0.591623
63	0.586387	1.66271		a	1	0.586387	1.66271	57		64		1.41762	1.81115		0.905759	0.905759
64	0.586387	2		a	1	0.586387	2	58		65		1.7601	1.81115		0.905759	0.905759
65	0.591623	1.92693		a	1	0.591623	1.92693	59		66		1.81115	1.82322		0.905759	0.905759
66	0.591623	1.22172		g	1	0.591623	1.22172	60		67		1.87376	1.82322		0.905759	0.905759
67	0.591623	1.85398		a	1	0.591623	1.85398	61		68		1.59137	1.82426		0.905759	0.905759
68	0.591623	1.92693		a	1	0.591623	1.92693	62		69		0.932436	1.82322		0.905759	0.905759
69	0.591623	1.82322		u	1	0.591623	1.82322	63		70		1.94968	1.82322		0.926702	0.910995
70	0.905759	1.41762		a	1	0.905759	1.41762	64		71		1.91071	1.82426		0.926702	0.910995
71	0.905759	1.7601		a	1	0.905759	1.7601	65		72		1.82587	1.82322		0.926702	0.910995
72	0.905759	1.81115		a	1	0.905759	1.81115	66		73		1.79408	1.81115		0.926702	0.910995
73	0.905759	1.87376		a	1	0.905759	1.87376	67		74		1.85983	1.79408		0.921466	0.910995
74	0.905759	1.59137		g	1	0.905759	1.59137	68		75		1.78409	1.79408		0.910995	0.910995
75	0.905759	0.932436		c	1	0.905759	0.932436	69		76		2	1.79408		0.91623	0.910995
76	0.926702	1.94968		g	1	0.926702	1.94968	70		77		1.75771	1.78409		0.91623	0.910995
77	0.926702	1.91071		a	1	0.926702	1.91071	71		78		1.82426	1.78409		0.91623	0.91623
78	0.926702	1.82587		a	1	0.926702	1.82587	72		79		0.945667	1.7922		0.91623	0.91623
79	0.926702	1.79408		a	1	0.926702	1.79408	73		80		1.85917	1.7922		0.91623	0.91623
80	0.921466	1.85983		a	1	0.921466	1.85983	74		81		1.87434	1.78409		0.910995	0.91623
81	0.910995	1.78409		g	1	0.910995	1.78409	75		82		1.72193	1.7836		0.910995	0.91623
82	0.91623	2		a	1	0.91623	2	76		83		1.73329	1.75771		0.910995	0.91623
83	0.91623	1.75771		a	1	0.91623	1.75771	77		84		1.56049	1.75582		0.910995	0.91623
84	0.91623	1.82426		u	1	0.91623	1.82426	78		85		1.34998	1.75582		0.910995	0.91623
85	0.91623	0.945667		g	1	0.91623	0.945667	79		86		1.68706	1.73329		0.910995	0.91623
86	0.91623	1.85917		a	1	0.91623	1.85917	80		87		1.7836	1.72193		0.910995	0.91623
87	0.910995	1.87434		a	1	0.910995	1.87434	81		88		1.7922	1.72193		0.91623	0.91623
88	0.910995	1.72193		g	1	0.910995	1.72193	82		89		1.82823	1.7105		0.942408	0.942408
89	0.910995	1.73329		a	1	0.910995	1.73329	83		90		1.75582	1.72193		0.942408	0.942408
90	0.910995	1.56049		g	1	0.910995	1.56049	84		91		1.03368	1.7105		0.947644	0.942408
91	0.910995	1.34998		u	1	0.910995	1.34998	85		92		1.2589	1.7105		0.947644	0.942408
92	0.910995	1.68706		c	1	0.910995	1.68706	86		93		0.946249	1.70292		0.947644	0.947644
93	0.910995	1.7836		a	1	0.910995	1.7836	87		94		1.28912	1.68706		0.947644	0.947644
94	0.91623	1.7922		u	1	0.91623	1.7922	88		95		1.75961	1.68706		0.947644	0.947644
95	0.0209424	1.18872		-	0	#N/A	#N/A			96		1.70292	1.70292		0.947644	0.947644
96	0.0209424	1.18872		-	0	#N/A	#N/A			97		1.44812	1.70362		0.947644	0.947644
97	0.0052356	2		-	0	#N/A	#N/A			98		1.90128	1.70362		0.947644	0.947644
98	0.0052356	2		-	0	#N/A	#N/A			99		1.7105	1.70362		0.947644	0.947644
99	0.0052356	2		-	0	#N/A	#N/A			100		1.81767	1.70292		0.947644	0.947644
100	0.026178	0.629049		-	0	#N/A	#N/A			101		1.44324	1.67522		0.769634	0.947644
101	0.026178	1.02905		-	0	#N/A	#N/A			102		1.83753	1.67522		0.769634	0.947644
102	0.942408	1.82823		a	1	0.942408	1.82823	89		103		1.63807	1.67522		0.947644	0.947644
103	0.942408	1.75582		u	1	0.942408	1.75582	90		104		1.24102	1.67522		0.947644	0.947644
104	0.947644	1.03368		g	1	0.947644	1.03368	91		105		1.32388	1.67522		0.947644	0.947644
105	0.947644	1.2589		a	1	0.947644	1.2589	92		106		1.70362	1.67522		0.947644	0.947644
106	0.947644	0.946249		u	1	0.947644	0.946249	93		107		1.829	1.67522		0.947644	0.947644
107	0.947644	1.28912		u	1	0.947644	1.28912	94		108		1.71939	1.68483		0.947644	0.947644
108	0.947644	1.75961		a	1	0.947644	1.75961	95		109		1.95062	1.68483		0.947644	0.947644
109	0.947644	1.70292		c	1	0.947644	1.70292	96		110		1.67053	1.67522		0.95288	0.947644
110	0.947644	1.44812		c	1	0.947644	1.44812	97		111		1.67522	1.67053		0.942408	0.95288
111	0.947644	1.90128		a	1	0.947644	1.90128	98		112		1.33756	1.67053		0.973822	0.968586
112	0.947644	1.7105		a	1	0.947644	1.7105	99		113		1.56258	1.63807		0.979058	0.968586
113	0.947644	1.81767		c	1	0.947644	1.81767	100		114		1.52627	1.60558		0.979058	0.968586
114	0.769634	1.44324		u	1	0.769634	1.44324	101		115		0.959371	1.60558		0.979058	0.968586
115	0.769634	1.83753		u	1	0.769634	1.83753	102		116		1.68483	1.60558		0.979058	0.968586
116	0.947644	1.63807		u	1	0.947644	1.63807	103		117		1.91463	1.60558		0.979058	0.968586
117	0.947644	1.24102		u	1	0.947644	1.24102	104		118		1.81793	1.60558		0.973822	0.968586
118	0.947644	1.32388		c	1	0.947644	1.32388	105		119		1.77344	1.59609		0.973822	0.968586
119	0.947644	1.70362		c	1	0.947644	1.70362	106		120		1.1067	1.59261		0.973822	0.968586
120	0.947644	1.829		u	1	0.947644	1.829	107		121		0.953504	1.59261		0.973822	0.968586
121	0.947644	1.71939		u	1	0.947644	1.71939	108		122		0.957257	1.58582		0.968586	0.968586
122	0.947644	1.95062		u	1	0.947644	1.95062	109		123		1.58582	1.58582		0.968586	0.968586
123	0.95288	1.67053		u	1	0.95288	1.67053	110		124		1.60558	1.58582		0.968586	0.968586
124	0.942408	1.67522		u	1	0.942408	1.67522	111		125		1.59609	1.59261		0.968586	0.968586
125	0.0157068	1.0817		-	0	#N/A	#N/A			126		0.670362	1.59261		0.968586	0.968586
126	0.0104712	1		-	0	#N/A	#N/A			127		1.65354	1.58582		0.968586	0.968586
127	0.0104712	1		-	0	#N/A	#N/A			128		1.76333	1.57165		0.921466	0.947644
128	0.0209424	1.18872		-	0	#N/A	#N/A			129		1.30418	1.49418		0.921466	0.926702
129	0.0209424	2		-	0	#N/A	#N/A			130		1.59261	1.49418		0.926702	0.926702
130	0.0104712	2		-	0	#N/A	#N/A			131		1.64129	1.49418		0.926702	0.926702
131	0.0052356	2		-	0	#N/A	#N/A			132		1.49348	1.49418		0.926702	0.926702
132	0.0052356	2		-	0	#N/A	#N/A			133		1.34897	1.57165		0.926702	0.926702
133	0.0209424	1.18872		-	0	#N/A	#N/A			134		1.57165	1.57165		0.926702	0.926702
134	0.0209424	0.5		-	0	#N/A	#N/A			135		1.84919	1.49418		0.926702	0.926702
135	0.0209424	1		-	0	#N/A	#N/A			136		1.36861	1.49418		0.926702	0.926702
136	0.0209424	0.5		-	0	#N/A	#N/A			137		1.49418	1.57165		0.926702	0.926702
137	0.026178	0.478072		-	0	#N/A	#N/A			138		1.41786	1.57165		0.947644	0.926702
138	0.026178	1.02905		-	0	#N/A	#N/A			139		1.30412	1.57165		0.926702	0.926702
139	0.052356	0.239036		-	0	#N/A	#N/A			140		1.94968	1.59261		0.926702	0.926702
140	0.0575916	0.690703		-	0	#N/A	#N/A			141		1.37465	1.57165		0.95288	0.926702
141	0.0575916	1.13414		-	0	#N/A	#N/A			142		1.45555	1.49418		0.95288	0.926702
142	0.0575916	0.564629		-	0	#N/A	#N/A			143		1.91272	1.54955		0.95288	0.926702
143	0.0628272	1.58618		-	0	#N/A	#N/A			144		1.64495	1.57165		0.95288	0.926702
144	0.0628272	0.615568		-	0	#N/A	#N/A			145		0.601433	1.64495		0.95288	0.926702
145	0.0628272	0.448902		-	0	#N/A	#N/A			146		1.6491	1.64495		0.95288	0.926702
146	0.0628272	0.0408521		-	0	#N/A	#N/A			147		1.79772	1.6491		0.947644	0.926702
147	0.052356	0.429049		-	0	#N/A	#N/A			148		1.73982	1.6491		0.942408	0.926702
148	0.0680628	0.451419		-	0	#N/A	#N/A			149		1.91112	1.6491		0.931937	0.926702
149	0.973822	1.33756		c	1	0.973822	1.33756	112		150		1.85983	1.73404		0.921466	0.921466
150	0.979058	1.56258		a	1	0.979058	1.56258	113		151		1.27758	1.73404		0.900524	0.921466
151	0.979058	1.52627		u	1	0.979058	1.52627	114		152		1.48156	1.73982		0.921466	0.921466
152	0.979058	0.959371		a	1	0.979058	0.959371	115		153		1.54955	1.79028		0.921466	0.91623
153	0.979058	1.68483		u	1	0.979058	1.68483	116		154		1.73404	1.79028		0.91623	0.91623
154	0.979058	1.91463		a	1	0.979058	1.91463	117		155		1.89845	1.79772		0.91623	0.91623
155	0.973822	1.81793		a	1	0.973822	1.81793	118		156		1.81995	1.79772		0.91623	0.91623
156	0.973822	1.77344		a	1	0.973822	1.77344	119		157		1.89845	1.79772		0.91623	0.91623
157	0.973822	1.1067		u	1	0.973822	1.1067	120		158		0.92765	1.79028		0.91623	0.91623
158	0.973822	0.953504		u	1	0.973822	0.953504	121		159		1.63132	1.79028		0.91623	0.91623
159	0.968586	0.957257		g	1	0.968586	0.957257	122		160		1.85784	1.79028		0.905759	0.91623
160	0.968586	1.58582		a	1	0.968586	1.58582	123		161		1.94871	1.79028		0.905759	0.91623
161	0.968586	1.60558		g	1	0.968586	1.60558	124		162		1.94871	1.81995		0.905759	0.91623
162	0.968586	1.59609		u	1	0.968586	1.59609	125		163		1.79028	1.81995		0.905759	0.91623
163	0.968586	0.670362		g	1	0.968586	0.670362	126		164		1.90988	1.81995		0.91623	0.91623
164	0.968586	1.65354		u	1	0.968586	1.65354	127		165		1.85784	1.82426		0.905759	0.91623
165	0.052356	0.314525		-	0	#N/A	#N/A			166		1.68638	1.82426		0.91623	0.91623
166	0.0418848	1.18872		-	0	#N/A	#N/A			167		1.52201	1.82426		0.91623	0.91623
167	0.0418848	0.438722		-	0	#N/A	#N/A			168		1.34428	1.82426		0.91623	0.91623
168	0.0314136	0.540852		-	0	#N/A	#N/A			169		1.76226	1.82426		0.91623	0.91623
169	0.0314136	1.0817		-	0	#N/A	#N/A			170		1.82426	1.82426		0.91623	0.91623
170	0.0314136	2		-	0	#N/A	#N/A			171		2	1.79028		0.91623	0.91623
171	0.0104712	2		-	0	#N/A	#N/A			172		1.87434	1.76226		0.910995	0.91623
172	0.026178	2		-	0	#N/A	#N/A			173		1.73285	1.76226		0.910995	0.91623
173	0.921466	1.76333		a	1	0.921466	1.76333	128		174		0.920412	1.73285		0.91623	0.91623
174	0.921466	1.30418		u	1	0.921466	1.30418	129		175		1.87492	1.73285		0.91623	0.91623
175	0.926702	1.59261		a	1	0.926702	1.59261	130		176		1.87492	1.72921		0.91623	0.91623
176	0.926702	1.64129		u	1	0.926702	1.64129	131		177		1.54491	1.72921		0.910995	0.91623
177	0.926702	1.49348		g	1	0.926702	1.49348	132		178		1.82426	1.72921		0.91623	0.91623
178	0.0104712	2		-	0	#N/A	#N/A			179		1.37954	1.73285		0.91623	0.91623
179	0.0104712	2		-	0	#N/A	#N/A			180		1.02515	1.72921		0.91623	0.91623
180	0.0104712	2		-	0	#N/A	#N/A			181		1.22794	1.72921		0.91623	0.91623
181	0.0104712	2		-	0	#N/A	#N/A			182		1.76226	1.54491		0.91623	0.91623
182	0.0104712	2		-	0	#N/A	#N/A			183		1.42121	1.54491		0.910995	0.91623
183	0.926702	1.34897		g	1	0.926702	1.34897	133		184		0.920412	1.54491		0.91623	0.91623
184	0.926702	1.57165		g	1	0.926702	1.57165	134		185		2	1.54491		0.895288	0.91623
185	0.926702	1.84919		u	1	0.926702	1.84919	135		186		1.72921	1.54491		0.895288	0.91623
186	0.926702	1.36861		c	1	0.926702	1.36861	136		187		1.30376	1.54491		0.910995	0.91623
187	0.926702	1.49418		u	1	0.926702	1.49418	137		188		1.37737	1.68532		0.910995	0.91623
188	0.947644	1.41786		g	1	0.947644	1.41786	138		189		1.79124	1.68532		0.910995	0.91623
189	0.926702	1.30412		g	1	0.926702	1.30412	139		190		1.19312	1.68532		0.910995	0.91623
190	0.926702	1.94968		a	1	0.926702	1.94968	140		191		2	1.72921		0.921466	0.921466
191	0.95288	1.37465		a	1	0.95288	1.37465	141		192		0.940208	1.72921		0.921466	0.921466
192	0.95288	1.45555		c	1	0.95288	1.45555	142		193		1.68532	1.72921		0.921466	0.921466
193	0.95288	1.91272		a	1	0.95288	1.91272	143		194		1.82161	1.74399		0.926702	0.921466
194	0.95288	1.64495		a	1	0.95288	1.64495	144		195		1.28596	1.74399		0.926702	0.926702
195	0.95288	0.601433		c	1	0.95288	0.601433	145		196		1.86049	1.72921		0.926702	0.926702
196	0.95288	1.6491		c	1	0.95288	1.6491	146		197		1.91071	1.68532		0.926702	0.926702
197	0.947644	1.79772		u	1	0.947644	1.79772	147		198		1.74399	1.74399		0.926702	0.926702
198	0.942408	1.73982		g	1	0.942408	1.73982	148		199		1.81447	1.74442		0.926702	0.926702
199	0.931937	1.91112		a	1	0.931937	1.91112	149		200		0.964614	1.74442		0.926702	0.926702
200	0.921466	1.85983		a	1	0.921466	1.85983	150		201		1.77574	1.77574		0.926702	0.926702
201	0.900524	1.27758		u	1	0.900524	1.27758	151		202		1.53172	1.77574		0.926702	0.926702
202	0.921466	1.48156		u	1	0.921466	1.48156	152		203		1.89941	1.77574		0.926702	0.926702
203	0.921466	1.54955		u	1	0.921466	1.54955	153		204		1.94944	1.77574		0.921466	0.926702
204	0.91623	1.73404		c	1	0.91623	1.73404	154		205		1.20131	1.76439		0.926702	0.926702
205	0.91623	1.89845		c	1	0.91623	1.89845	155		206		0.936615	1.76439		0.926702	0.926702
206	0.91623	1.81995		a	1	0.91623	1.81995	156		207		0.91092	1.74442		0.926702	0.926702
207	0.91623	1.89845		u	1	0.91623	1.89845	157		208		1.74442	1.74399		0.890052	0.926702
208	0.91623	0.92765		c	1	0.91623	0.92765	158		209		1.87376	1.74442		0.905759	0.926702
209	0.91623	1.63132		a	1	0.91623	1.63132	159		210		1.81106	1.74442		0.837696	0.926702
210	0.905759	1.85784		a	1	0.905759	1.85784	160		211		1.91071	1.74442		0.926702	0.926702
211	0.905759	1.94871		g	1	0.905759	1.94871	161		212		1.94968	1.74442		0.926702	0.926702
212	0.905759	1.94871		u	1	0.905759	1.94871	162		213		1.76439	1.74442		0.926702	0.926702
213	0.905759	1.79028		c	1	0.905759	1.79028	163		214		1.53172	1.74442		0.926702	0.926702
214	0.91623	1.90988		c	1	0.91623	1.90988	164		215		1.70526	1.72686		0.926702	0.926702
215	0.905759	1.85784		u	1	0.905759	1.85784	165		216		1.26648	1.72686		0.780105	0.926702
216	0.91623	1.68638		g	1	0.91623	1.68638	166		217		1.49903	1.74442		0.926702	0.926702
217	0.91623	1.52201		g	1	0.91623	1.52201	167		218		1.72686	1.74442		0.931937	0.931937
218	0.91623	1.34428		c	1	0.91623	1.34428	168		219		2	1.72686		0.931937	0.931937
219	0.91623	1.76226		u	1	0.91623	1.76226	169		220		1.79772	1.70526		0.947644	0.947644
220	0.91623	1.82426		a	1	0.91623	1.82426	170		221		1.6658	1.68087		0.947644	0.947644
221	0.91623	2		a	1	0.91623	2	171		222		1.86303	1.68087		0.947644	0.947644
222	0.910995	1.87434		c	1	0.910995	1.87434	172		223		1.6434	1.68086		0.947644	0.947644
223	0.910995	1.73285		c	1	0.910995	1.73285	173		224		1.81378	1.6658		0.947644	0.947644
224	0.91623	0.920412		u	1	0.91623	0.920412	174		225		1.6341	1.6658		0.968586	0.958115
225	0.91623	1.87492		c	1	0.91623	1.87492	175		226		1.2055	1.64795		0.968586	0.963351
226	0.91623	1.87492		a	1	0.91623	1.87492	176		227		1.77764	1.64795		0.958115	0.963351
227	0.910995	1.54491		u	1	0.910995	1.54491	177		228		1.68086	1.6658		0.963351	0.963351
228	0.91623	1.82426		u	1	0.91623	1.82426	178		229		1.68087	1.6658		0.963351	0.968586
229	0.91623	1.37954		a	1	0.91623	1.37954	179		230		1.59438	1.6658		0.963351	0.968586
230	0.91623	1.02515		u	1	0.91623	1.02515	180		231		1.6266	1.64795		0.968586	0.968586
231	0.91623	1.22794		g	1	0.91623	1.22794	181		232		1.76377	1.64795		0.968586	0.968586
232	0.91623	1.76226		u	1	0.91623	1.76226	182		233		1.64795	1.64795		0.979058	0.968586
233	0.910995	1.42121		c	1	0.910995	1.42121	183		234		1.64795	1.64795		0.979058	0.979058
234	0.91623	0.920412		c	1	0.91623	0.920412	184		235		1.59947	1.64795		0.979058	0.979058
235	0.895288	2		u	1	0.895288	2	185		236		1.1204	1.64795		0.968586	0.979058
236	0.895288	1.72921		a	1	0.895288	1.72921	186		237		1.44939	1.64795		0.984293	0.984293
237	0.910995	1.30376		u	1	0.910995	1.30376	187		238		1.76679	1.64795		0.984293	0.984293
238	0.910995	1.37737		g	1	0.910995	1.37737	188		239		1.68631	1.6266		0.984293	0.984293
239	0.910995	1.79124		a	1	0.910995	1.79124	189		240		1.86725	1.6266		0.984293	0.984293
240	0.910995	1.19312		a	1	0.910995	1.19312	190		241		1.52824	1.6266		0.984293	0.984293
241	0.921466	2		u	1	0.921466	2	191		242		1.67968	1.59947		0.984293	0.984293
242	0.921466	0.940208		a	1	0.921466	0.940208	192		243		1.4202	1.56292		0.984293	0.984293
243	0.921466	1.68532		u	1	0.921466	1.68532	193		244		1.95216	1.53608		0.984293	0.984293
244	0.926702	1.82161		u	1	0.926702	1.82161	194		245		0.917886	1.53608		0.984293	0.984293
245	0.926702	1.28596		u	1	0.926702	1.28596	195		246		1.53608	1.53608		0.984293	0.984293
246	0.926702	1.86049		u	1	0.926702	1.86049	196		247		1.56292	1.5613		0.984293	0.984293
247	0.926702	1.91071		u	1	0.926702	1.91071	197		248		1.73385	1.56292		0.984293	0.984293
248	0.926702	1.74399		g	1	0.926702	1.74399	198		249		1.48976	1.5613		0.984293	0.984293
249	0.926702	1.81447		a	1	0.926702	1.81447	199		250		1.69085	1.53608		0.984293	0.984293
250	0.926702	0.964614		c	1	0.926702	0.964614	200		251		1.07316	1.52846		0.863874	0.963351
251	0.926702	1.77574		u	1	0.926702	1.77574	201		252		1.04993	1.52846		0.86911	0.963351
252	0.926702	1.53172		a	1	0.926702	1.53172	202		253		1.00572	1.52846		0.86911	0.963351
253	0.926702	1.89941		a	1	0.926702	1.89941	203		254		0.91368	1.53608		0.86911	0.963351
254	0.921466	1.94944		u	1	0.921466	1.94944	204		255		1.95129	1.53608		0.963351	0.963351
255	0.926702	1.20131		c	1	0.926702	1.20131	205		256		1.5613	1.5613		0.963351	0.963351
256	0.926702	0.936615		c	1	0.926702	0.936615	206		257		1.61468	1.56292		0.963351	0.963351
257	0.926702	0.91092		c	1	0.926702	0.91092	207		258		1.61688	1.59774		0.963351	0.963351
258	0.890052	1.74442		a	1	0.890052	1.74442	208		259		1.37099	1.59774		0.963351	0.95288
259	0.905759	1.87376		c	1	0.905759	1.87376	209		260		1.52846	1.61195		0.963351	0.95288
260	0.837696	1.81106		u	1	0.837696	1.81106	210		261		1.16591	1.59774		0.963351	0.95288
261	0.926702	1.91071		u	1	0.926702	1.91071	211		262		1.0909	1.61195		0.963351	0.95288
262	0.926702	1.94968		u	1	0.926702	1.94968	212		263		1.61487	1.61195		0.937173	0.95288
263	0.926702	1.76439		a	1	0.926702	1.76439	213		264		1.61195	1.61468		0.931937	0.95288
264	0.0157068	1.0817		-	0	#N/A	#N/A			265		1.59774	1.61487		0.931937	0.95288
265	0.0157068	0.415038		-	0	#N/A	#N/A			266		1.74515	1.61487		0.931937	0.95288
266	0.0157068	2		-	0	#N/A	#N/A			267		1.86365	1.61688		0.95288	0.947644
267	0.0157068	2		-	0	#N/A	#N/A			268		1.64495	1.61688		0.95288	0.947644
268	0.0157068	1.0817		-	0	#N/A	#N/A			269		1.81463	1.64495		0.95288	0.947644
269	0.0157068	1.0817		-	0	#N/A	#N/A			270		1.78078	1.64495		0.95288	0.947644
270	0.0157068	0.415038		-	0	#N/A	#N/A			271		1.25534	1.64495		0.947644	0.947644
271	0.0052356	2		-	0	#N/A	#N/A			272		1.74052	1.64495		0.942408	0.947644
272	0.0104712	1		-	0	#N/A	#N/A			273		1.58398	1.65189		0.554974	0.947644
273	0.0104712	1		-	0	#N/A	#N/A			274		1.65189	1.70908		0.560209	0.947644
274	0.0104712	2		-	0	#N/A	#N/A			275		1.79084	1.72161		0.947644	0.95288
275	0.0104712	1		-	0	#N/A	#N/A			276		1.79005	1.72161		0.947644	0.95288
276	0.0104712	1		-	0	#N/A	#N/A			277		1.76851	1.70908		0.947644	0.95288
277	0.0157068	1.0817		-	0	#N/A	#N/A			278		0.825818	1.65189		0.947644	0.947644
278	0.0157068	1.0817		-	0	#N/A	#N/A			279		1.70908	1.70908		0.95288	0.947644
279	0.0209424	1.18872		-	0	#N/A	#N/A			280		1.48617	1.65209		0.95288	0.947644
280	0.0209424	1		-	0	#N/A	#N/A			281		1.00597	1.65189		0.979058	0.947644
281	0.926702	1.53172		c	1	0.926702	1.53172	214		282		1.6145	1.65189		0.979058	0.947644
282	0.926702	1.70526		a	1	0.926702	1.70526	215		283		1.72161	1.6145		0.979058	0.947644
283	0.780105	1.26648		u	1	0.780105	1.26648	216		284		1.72185	1.6145		0.979058	0.947644
284	0.926702	1.49903		u	1	0.926702	1.49903	217		285		1.8814	1.5836		0.979058	0.947644
285	0.931937	1.72686		a	1	0.931937	1.72686	218		286		1.01993	1.5836		0.900524	0.905759
286	0.931937	2		a	1	0.931937	2	219		287		1.31167	1.56393		0.905759	0.905759
287	0.947644	1.79772		u	1	0.947644	1.79772	220		288		1.13864	1.56393		0.905759	0.900524
288	0.947644	1.6658		c	1	0.947644	1.6658	221		289		1.7131	1.5836		0.895288	0.895288
289	0.947644	1.86303		u	1	0.947644	1.86303	222		290		1.65209	1.5836		0.848168	0.863874
290	0.947644	1.6434		g	1	0.947644	1.6434	223		291		1.22314	1.6145		0.858639	0.863874
291	0.947644	1.81378		u	1	0.947644	1.81378	224		292		1.55131	1.64173		0.858639	0.863874
292	0.968586	1.6341		a	1	0.968586	1.6341	225		293		1.5836	1.64936		0.863874	0.863874
293	0.968586	1.2055		u	1	0.968586	1.2055	226		294		1.23504	1.64936		0.863874	0.863874
294	0.958115	1.77764		u	1	0.958115	1.77764	227		295		1.5572	1.64936		0.863874	0.858639
295	0.963351	1.68086		g	1	0.963351	1.68086	228		296		1.64173	1.64936		0.863874	0.858639
296	0.963351	1.68087		u	1	0.963351	1.68087	229		297		1.56393	1.65209		0.863874	0.848168
297	0.963351	1.59438		g	1	0.963351	1.59438	230		298		2	1.694		0.790576	0.806283
298	0.968586	1.6266		a	1	0.968586	1.6266	231		299		1.84106	1.7131		0.790576	0.806283
299	0.968586	1.76377		a	1	0.968586	1.76377	232		300		1.9	1.72671		0.806283	0.806283
300	0.979058	1.64795		u	1	0.979058	1.64795	233		301		1.88701	1.72671		0.806283	0.806283
301	0.979058	1.64795		g	1	0.979058	1.64795	234		302		1.78726	1.76309		0.806283	0.806283
302	0.979058	1.59947		u	1	0.979058	1.59947	235		303		1.64936	1.76309		0.806283	0.806283
303	0.968586	1.1204		g	1	0.968586	1.1204	236		304		1.694	1.78726		0.806283	0.806283
304	0.984293	1.44939		g	1	0.984293	1.44939	237		305		1.72671	1.78726		0.806283	0.806283
305	0.984293	1.76679		a	1	0.984293	1.76679	238		306		1.94348	1.84106		0.806283	0.806283
306	0.984293	1.68631		u	1	0.984293	1.68631	239		307		1.8436	1.84276		0.806283	0.806283
307	0.984293	1.86725		a	1	0.984293	1.86725	240		308		1.8436	1.84276		0.806283	0.806283
308	0.984293	1.52824		u	1	0.984293	1.52824	241		309		1.94348	1.84276		0.806283	0.806283
309	0.984293	1.67968		u	1	0.984293	1.67968	242		310		1.72671	1.84276		0.806283	0.806283
310	0.984293	1.4202		g	1	0.984293	1.4202	243		311		1.78726	1.78726		0.806283	0.806283
311	0.984293	1.95216		a	1	0.984293	1.95216	244		312		1.76309	1.78726		0.811518	0.806283
312	0.984293	0.917886		a	1	0.984293	0.917886	245		313		1.72495	1.76309		0.811518	0.806283
313	0.984293	1.53608		u	1	0.984293	1.53608	246		314		1.88762	1.78726		0.811518	0.806283
314	0.984293	1.56292		u	1	0.984293	1.56292	247		315		1.94317	1.78726		0.801047	0.801047
315	0.984293	1.73385		a	1	0.984293	1.73385	248		316		1.94317	1.78726		0.801047	0.801047
316	0.984293	1.48976		u	1	0.984293	1.48976	249		317		1.84276	1.76309		0.801047	0.801047
317	0.984293	1.69085		a	1	0.984293	1.69085	250		318		1.22684	1.76215		0.518325	0.795812
318	0.863874	1.07316		u	1	0.863874	1.07316	251		319		2	1.7322		0.0837696	0.795812
319	0.86911	1.04993		u	1	0.86911	1.04993	252		320		1.59892	1.72671		0.246073	0.795812
320	0.86911	1.00572		u	1	0.86911	1.00572	253		321		1.64451	1.72495		0.287958	0.795812
321	0.86911	0.91368		c	1	0.86911	0.91368	254		322		1.76215	1.6951		0.324607	0.795812
322	0.963351	1.95129		u	1	0.963351	1.95129	255		323		1.6951	1.64451		0.350785	0.795812
323	0.963351	1.5613		u	1	0.963351	1.5613	256		324		2	1.64451		0.39267	0.795812
324	0.963351	1.61468		u	1	0.963351	1.61468	257		325		1.7322	1.60446		0.413613	0.795812
325	0.963351	1.61688		g	1	0.963351	1.61688	258		326		1.14136	1.59892		0.445026	0.795812
326	0.963351	1.37099		u	1	0.963351	1.37099	259		327		0.956518	1.59836		0.795812	0.795812
327	0.963351	1.52846		a	1	0.963351	1.52846	260		328		1.49801	1.57465		0.790576	0.795812
328	0.963351	1.16591		a	1	0.963351	1.16591	261		329		1.60446	1.57465		0.910995	0.905759
329	0.963351	1.0909		u	1	0.963351	1.0909	262		330		1.59836	1.56928		0.905759	0.910995
330	0.937173	1.61487		c	1	0.937173	1.61487	263		331		1.30492	1.56928		0.910995	0.910995
331	0.026178	0.0780719		-	0	#N/A	#N/A			332		1.57465	1.56928		0.910995	0.910995
332	0.026178	1.02905		-	0	#N/A	#N/A			333		1.56928	1.56928		0.921466	0.921466
333	0.0157068	1.0817		-	0	#N/A	#N/A			334		1.7079	1.50985		0.937173	0.931937
334	0.0157068	0.415038		-	0	#N/A	#N/A			335		1.50985	1.50985		0.937173	0.931937
335	0.0157068	1.0817		-	0	#N/A	#N/A			336		1.23805	1.49801		0.931937	0.931937
336	0.0104712	2		-	0	#N/A	#N/A			337		1.19895	1.50985		0.937173	0.931937
337	0.0052356	2		-	0	#N/A	#N/A			338		1.4805	1.50985		0.937173	0.931937
338	0.0209424	2		-	0	#N/A	#N/A			339		1.48549	1.56928		0.937173	0.937173
339	0.0314136	0.748371		-	0	#N/A	#N/A			340		1.2041	1.50985		0.931937	0.937173
340	0.0314136	0.0817042		-	0	#N/A	#N/A			341		1.76647	1.50985		0.937173	0.937173
341	0.0314136	0.540852		-	0	#N/A	#N/A			342		1.76647	1.51441		0.937173	0.937173
342	0.0366492	0.621217		-	0	#N/A	#N/A			343		1.61487	1.50985		0.937173	0.937173
343	0.0366492	1.13688		-	0	#N/A	#N/A			344		0.846709	1.49422		0.937173	0.937173
344	0.931937	1.61195		c	1	0.931937	1.61195	264		345		1.74399	1.48549		0.926702	0.937173
345	0.931937	1.59774		c	1	0.931937	1.59774	265		346		0.771529	1.48142		0.931937	0.931937
346	0.931937	1.74515		a	1	0.931937	1.74515	266		347		1.76647	1.48549		0.937173	0.931937
347	0.95288	1.86365		u	1	0.95288	1.86365	267		348		1.49422	1.48549		0.931937	0.931937
348	0.95288	1.64495		u	1	0.95288	1.64495	268		349		1.86177	1.49422		0.937173	0.931937
349	0.95288	1.81463		a	1	0.95288	1.81463	269		350		1.48142	1.49422		0.937173	0.926702
350	0.95288	1.78078		u	1	0.95288	1.78078	270		351		1.68442	1.49422		0.926702	0.926702
351	0.947644	1.25534		c	1	0.947644	1.25534	271		352		1.51441	1.49422		0.926702	0.926702
352	0.942408	1.74052		c	1	0.942408	1.74052	272		353		1.32572	1.49422		0.926702	0.926702
353	0.554974	1.58398		a	1	0.554974	1.58398	273		354		1.3839	1.49422		0.91623	0.91623
354	0.560209	1.65189		a	1	0.560209	1.65189	274		355		1.33788	1.509		0.900524	0.900524
355	0.947644	1.79084		a	1	0.947644	1.79084	275		356		1.42361	1.509		0.863874	0.863874
356	0.947644	1.79005		a	1	0.947644	1.79005	276		357		1.67159	1.51441		0.863874	0.863874
357	0.947644	1.76851		u	1	0.947644	1.76851	277		358		1.34967	1.51441		0.863874	0.863874
358	0.947644	0.825818		c	1	0.947644	0.825818	278		359		1.509	1.57775		0.863874	0.863874
359	0.95288	1.70908		c	1	0.95288	1.70908	279		360		1.48606	1.57775		0.858639	0.858639
360	0.95288	1.48617		a	1	0.95288	1.48617	280		361		1.26289	1.57775		0.858639	0.858639
361	0.0366492	1.13688		-	0	#N/A	#N/A			362		1.57775	1.57775		0.848168	0.858639
362	0.026178	0.478072		-	0	#N/A	#N/A			363		1.81479	1.59828		0.858639	0.848168
363	0.0314136	0.748371		-	0	#N/A	#N/A			364		1.94496	1.63497		0.832461	0.842932
364	0.026178	0.629049		-	0	#N/A	#N/A			365		1.7757	1.63734		0.832461	0.832461
365	0.026178	0.629049		-	0	#N/A	#N/A			366		1.70155	1.67159		0.832461	0.832461
366	0.026178	0.478072		-	0	#N/A	#N/A			367		1.59828	1.67393		0.832461	0.832461
367	0.026178	0.629049		-	0	#N/A	#N/A			368		1.94496	1.67393		0.832461	0.832461
368	0.026178	1.02905		-	0	#N/A	#N/A			369		1.76787	1.67393		0.832461	0.832461
369	0.026178	1.27807		-	0	#N/A	#N/A			370		1.84764	1.67393		0.832461	0.832461
370	0.026178	0.0780719		-	0	#N/A	#N/A			371		0.830323	1.70155		0.832461	0.832461
371	0.026178	0.629049		-	0	#N/A	#N/A			372		1.63734	1.70301		0.842932	0.832461
372	0.026178	0.0780719		-	0	#N/A	#N/A			373		1.63497	1.70301		0.827225	0.832461
373	0.026178	0.478072		-	0	#N/A	#N/A			374		1.71068	1.70301		0.82199	0.832461
374	0.026178	0.478072		-	0	#N/A	#N/A			375		1.67393	1.70155		0.816754	0.832461
375	0.0314136	0.540852		-	0	#N/A	#N/A			376		1.77682	1.70155		0.837696	0.837696
376	0.0366492	0.551184		-	0	#N/A	#N/A			377		1.70301	1.67393		0.837696	0.837696
377	0.0366492	1.01477		-	0	#N/A	#N/A			378		1.50594	1.67393		0.82199	0.842932
378	0.0366492	0.851165		-	0	#N/A	#N/A			379		1.64633	1.67393		0.842932	0.842932
379	0.979058	1.00597		g	1	0.979058	1.00597	281		380		0.857034	1.64633		0.842932	0.842932
380	0.979058	1.6145		u	1	0.979058	1.6145	282		381		2	1.64633		0.842932	0.842932
381	0.979058	1.72161		u	1	0.979058	1.72161	283		382		1.77792	1.67393		0.842932	0.842932
382	0.979058	1.72185		c	1	0.979058	1.72185	284		383		1.63771	1.67393		0.842932	0.842932
383	0.979058	1.8814		a	1	0.979058	1.8814	285		384		1.812	1.70301		0.842932	0.842932
384	0.900524	1.01993		g	1	0.900524	1.01993	286		385		1.55003	1.70301		0.842932	0.842932
385	0.905759	1.31167		a	1	0.905759	1.31167	287		386		1.84919	1.70301		0.842932	0.842932
386	0.905759	1.13864		g	1	0.905759	1.13864	288		387		1.60349	1.64633		0.842932	0.842932
387	0.895288	1.7131		a	1	0.895288	1.7131	289		388		1.50862	1.63913		0.842932	0.842932
388	0.0942408	0.902462		-	0	#N/A	#N/A			389		1.812	1.63913		0.842932	0.842932
389	0.0837696	0.251001		-	0	#N/A	#N/A			390		1.63913	1.63771		0.848168	0.848168
390	0.052356	0.704538		-	0	#N/A	#N/A			391		1.80828	1.63771		0.848168	0.848168
391	0.052356	0.629049		-	0	#N/A	#N/A			392		1.90403	1.60735		0.848168	0.848168
392	0.0471204	1.49674		-	0	#N/A	#N/A			393		1.59695	1.60735		0.848168	0.848168
393	0.0418848	0.701205		-	0	#N/A	#N/A			394		1.75432	1.60543		0.848168	0.848168
394	0.0418848	0.5		-	0	#N/A	#N/A			395		1.78221	1.60543		0.863874	0.848168
395	0.0418848	0.451205		-	0	#N/A	#N/A			396		1.46885	1.60735		0.853403	0.848168
396	0.0418848	1.18872		-	0	#N/A	#N/A			397		1.54408	1.60735		0.853403	0.848168
397	0.0418848	0.594361		-	0	#N/A	#N/A			398		1.48547	1.61905		0.853403	0.848168
398	0.0418848	0.701205		-	0	#N/A	#N/A			399		1.60735	1.6354		0.853403	0.848168
399	0.0157068	1.0817		-	0	#N/A	#N/A			400		1.26626	1.6354		0.853403	0.848168
400	0.0157068	2		-	0	#N/A	#N/A			401		1.55494	1.6354		0.848168	0.848168
401	0.0157068	0.415038		-	0	#N/A	#N/A			402		1.23747	1.6354		0.848168	0.848168
402	0.0157068	1.0817		-	0	#N/A	#N/A			403		1.65209	1.6354		0.848168	0.848168
403	0.0157068	1.0817		-	0	#N/A	#N/A			404		1.60543	1.65209		0.848168	0.848168
404	0.0157068	2		-	0	#N/A	#N/A			405		1.6354	1.65209		0.848168	0.848168
405	0.0157068	1.0817		-	0	#N/A	#N/A			406		1.61905	1.65209		0.848168	0.848168
406	0.0157068	1.0817		-	0	#N/A	#N/A			407		1.6691	1.65209		0.848168	0.848168
407	0.0104712	1		-	0	#N/A	#N/A			408		1.77112	1.65209		0.811518	0.816754
408	0.0052356	2		-	0	#N/A	#N/A			409		1.94254	1.6691		0.790576	0.816754
409	0.0052356	2		-	0	#N/A	#N/A			410		1.89784	1.6691		0.78534	0.816754
410	0.0052356	2		-	0	#N/A	#N/A			411		1.88451	1.67247		0.78534	0.816754
411	0.0104712	2		-	0	#N/A	#N/A			412		1.94222	1.67247		0.78534	0.811518
412	0.0104712	1		-	0	#N/A	#N/A			413		1.89784	1.67923		0.78534	0.790576
413	0.0366492	1.13688		-	0	#N/A	#N/A			414		1.88451	1.67923		0.78534	0.790576
414	0.0366492	2		-	0	#N/A	#N/A			415		1.80098	1.67923		0.78534	0.78534
415	0.0366492	0.851165		-	0	#N/A	#N/A			416		1.89784	1.67923		0.78534	0.78534
416	0.0366492	0.851165		-	0	#N/A	#N/A			417		1.01986	1.77112		0.790576	0.78534
417	0.0366492	1.40833		-	0	#N/A	#N/A			418		0.905369	1.77112		0.816754	0.78534
418	0.0366492	0.851165		-	0	#N/A	#N/A			419		1.67247	1.67923		0.82199	0.78534
419	0.848168	1.65209		c	1	0.848168	1.65209	290		420		1.10514	1.67923		0.82199	0.78534
420	0.858639	1.22314		u	1	0.858639	1.22314	291		421		1.94408	1.67247		0.816754	0.790576
421	0.858639	1.55131		a	1	0.858639	1.55131	292		422		1.57589	1.65607		0.429319	0.816754
422	0.863874	1.5836		u	1	0.863874	1.5836	293		423		1.67923	1.57589		0.429319	0.816754
423	0.863874	1.23504		u	1	0.863874	1.23504	294		424		1.36308	1.55681		0.434555	0.82199
424	0.863874	1.5572		a	1	0.863874	1.5572	295		425		1.45026	1.45026		0.434555	0.82199
425	0.863874	1.64173		g	1	0.863874	1.64173	296		426		1.65607	1.36339		0.827225	0.827225
426	0.863874	1.56393		u	1	0.863874	1.56393	297		427		1.86496	1.36339		0.832461	0.832461
427	0.790576	2		u	1	0.790576	2	298		428		0.773673	1.36339		0.832461	0.832461
428	0.790576	1.84106		a	1	0.790576	1.84106	299		429		0.836173	1.36339		0.837696	0.837696
429	0.806283	1.9		c	1	0.806283	1.9	300		430		1.83134	1.36339		0.837696	0.837696
430	0.806283	1.88701		c	1	0.806283	1.88701	301		431		1.55681	1.45026		0.853403	0.837696
431	0.806283	1.78726		a	1	0.806283	1.78726	302		432		0.785442	1.45026		0.853403	0.837696
432	0.806283	1.64936		a	1	0.806283	1.64936	303		433		0.905196	1.40151		0.853403	0.837696
433	0.806283	1.694		u	1	0.806283	1.694	304		434		1.36339	1.40151		0.853403	0.837696
434	0.806283	1.72671		g	1	0.806283	1.72671	305		435		0.560393	1.40151		0.853403	0.837696
435	0.806283	1.94348		u	1	0.806283	1.94348	306		436		0.763051	1.40151		0.853403	0.837696
436	0.806283	1.8436		u	1	0.806283	1.8436	307		437		1.7486	1.40151		0.853403	0.837696
437	0.806283	1.8436		c	1	0.806283	1.8436	308		438		0.416358	1.40104		0.853403	0.837696
438	0.806283	1.94348		a	1	0.806283	1.94348	309		439		1.05191	1.40151		0.842932	0.837696
439	0.806283	1.72671		c	1	0.806283	1.72671	310		440		1.74491	1.46415		0.837696	0.837696
440	0.806283	1.78726		u	1	0.806283	1.78726	311		441		1.6334	1.46415		0.837696	0.837696
441	0.811518	1.76309		g	1	0.811518	1.76309	312		442		1.48674	1.46415		0.832461	0.837696
442	0.811518	1.72495		u	1	0.811518	1.72495	313		443		1.40151	1.46415		0.832461	0.832461
443	0.811518	1.88762		g	1	0.811518	1.88762	314		444		1.46415	1.47194		0.837696	0.832461
444	0.801047	1.94317		a	1	0.801047	1.94317	315		445		1.30189	1.48674		0.795812	0.811518
445	0.801047	1.94317		a	1	0.801047	1.94317	316		446		1.55819	1.51697		0.790576	0.811518
446	0.801047	1.84276		g	1	0.801047	1.84276	317		447		1.51697	1.55819		0.790576	0.811518
447	0.518325	1.22684		g	1	0.518325	1.22684	318		448		1.40104	1.55819		0.790576	0.811518
448	0.026178	1.02905		-	0	#N/A	#N/A			449		1.89839	1.55819		0.790576	0.811518
449	0.0837696	2		a	1	0.0837696	2	319		450		1.84106	1.55905		0.790576	0.811518
450	0.246073	1.59892		a	1	0.246073	1.59892	320		451		1.76061	1.55819		0.801047	0.811518
451	0.287958	1.64451		a	1	0.287958	1.64451	321		452		1.47194	1.52438		0.801047	0.801047
452	0.324607	1.76215		a	1	0.324607	1.76215	322		453		1.40284	1.52438		0.801047	0.801047
453	0.350785	1.6951		a	1	0.350785	1.6951	323		454		1.76755	1.52438		0.795812	0.801047
454	0.39267	2		a	1	0.39267	2	324		455		1.55905	1.55819		0.811518	0.795812
455	0.413613	1.7322		a	1	0.413613	1.7322	325		456		1.56643	1.55905		0.811518	0.795812
456	0.445026	1.14136		a	1	0.445026	1.14136	326		457		1.76366	1.56643		0.811518	0.795812
457	0.795812	0.956518		a	1	0.795812	0.956518	327		458		1.5713	1.5713		0.811518	0.795812
458	0.0366492	0.851165		-	0	#N/A	#N/A			459		1.49401	1.65096		0.811518	0.795812
459	0.790576	1.49801		a	1	0.790576	1.49801	328		460		1.65488	1.65096		0.811518	0.795812
460	0.910995	1.60446		a	1	0.910995	1.60446	329		461		1.52438	1.5713		0.811518	0.795812
461	0.905759	1.59836		a	1	0.905759	1.59836	330		462		0.804277	1.5713		0.623037	0.774869
462	0.910995	1.30492		a	1	0.910995	1.30492	331		463		1.00013	1.6032		0.774869	0.774869
463	0.910995	1.57465		a	1	0.910995	1.57465	332		464		1.0726	1.61701		0.774869	0.774869
464	0.921466	1.56928		a	1	0.921466	1.56928	333		465		1.83753	1.61701		0.769634	0.774869
465	0.937173	1.7079		a	1	0.937173	1.7079	334		466		1.65096	1.61701		0.769634	0.774869
466	0.937173	1.50985		a	1	0.937173	1.50985	335		467		1.83753	1.61701		0.769634	0.774869
467	0.931937	1.23805		g	1	0.931937	1.23805	336		468		1.7165	1.6032		0.769634	0.774869
468	0.937173	1.19895		c	1	0.937173	1.19895	337		469		1.73923	1.61701		0.769634	0.774869
469	0.937173	1.4805		u	1	0.937173	1.4805	338		470		1.79772	1.63735		0.769634	0.774869
470	0.937173	1.48549		c	1	0.937173	1.48549	339		471		1.22682	1.63735		0.769634	0.774869
471	0.931937	1.2041		a	1	0.931937	1.2041	340		472		1.63735	1.63735		0.769634	0.774869
472	0.937173	1.76647		g	1	0.937173	1.76647	341		473		1.6032	1.63735		0.795812	0.795812
473	0.937173	1.76647		a	1	0.937173	1.76647	342		474		1.61701	1.65096		0.795812	0.795812
474	0.937173	1.61487		g	1	0.937173	1.61487	343		475		1.82443	1.65096		0.795812	0.795812
475	0.937173	0.846709		g	1	0.937173	0.846709	344		476		1.38069	1.63735		0.795812	0.795812
476	0.926702	1.74399		a	1	0.926702	1.74399	345		477		0.801247	1.62855		0.795812	0.795812
477	0.931937	0.771529		u	1	0.931937	0.771529	346		478		1.38322	1.62855		0.795812	0.795812
478	0.937173	1.76647		a	1	0.937173	1.76647	347		479		1.80412	1.61701		0.801047	0.795812
479	0.931937	1.49422		a	1	0.931937	1.49422	348		480		1.65406	1.61701		0.801047	0.795812
480	0.937173	1.86177		a	1	0.937173	1.86177	349		481		1.70396	1.6032		0.801047	0.795812
481	0.937173	1.48142		c	1	0.937173	1.48142	350		482		1.48139	1.61701		0.801047	0.795812
482	0.926702	1.68442		a	1	0.926702	1.68442	351		483		1.14373	1.6032		0.801047	0.795812
483	0.926702	1.51441		u	1	0.926702	1.51441	352		484		1.65168	1.61701		0.801047	0.795812
484	0.926702	1.32572		g	1	0.926702	1.32572	353		485		0.805903	1.62855		0.795812	0.795812
485	0.0209424	0.5		-	0	#N/A	#N/A			486		1.62855	1.62855		0.795812	0.795812
486	0.0209424	0.5		-	0	#N/A	#N/A			487		1.38517	1.62855		0.795812	0.795812
487	0.0052356	2		-	0	#N/A	#N/A			488		1.68361	1.63045		0.790576	0.795812
488	0.0052356	2		-	0	#N/A	#N/A			489		1.36034	1.63045		0.790576	0.795812
489	0.0052356	2		-	0	#N/A	#N/A			490		1.78261	1.63045		0.78534	0.795812
490	0.0052356	2		-	0	#N/A	#N/A			491		1.40529	1.62855		0.790576	0.795812
491	0.0052356	2		-	0	#N/A	#N/A			492		1.94254	1.62855		0.790576	0.790576
492	0.0052356	2		-	0	#N/A	#N/A			493		1.52962	1.62855		0.795812	0.790576
493	0.0052356	2		-	0	#N/A	#N/A			494		1.63045	1.63045		0.795812	0.790576
494	0.0052356	2		-	0	#N/A	#N/A			495		1.73061	1.63045		0.795812	0.790576
495	0.0052356	2		-	0	#N/A	#N/A			496		1.73447	1.68361		0.795812	0.78534
496	0.0052356	2		-	0	#N/A	#N/A			497		1.58903	1.71497		0.78534	0.78534
497	0.0052356	2		-	0	#N/A	#N/A			498		1.82293	1.71497		0.764398	0.764398
498	0.0052356	2		-	0	#N/A	#N/A			499		1.28254	1.71497		0.764398	0.764398
499	0.0052356	2		-	0	#N/A	#N/A			500		1.71497	1.71497		0.764398	0.764398
500	0.0052356	2		-	0	#N/A	#N/A			501		0.876076	1.71004		0.764398	0.764398
501	0.0052356	2		-	0	#N/A	#N/A			502		1.75193	1.71004		0.732984	0.764398
502	0.0052356	2		-	0	#N/A	#N/A			503		1.48729	1.65629		0.732984	0.764398
503	0.0052356	2		-	0	#N/A	#N/A			504		1.93881	1.65629		0.732984	0.764398
504	0.0052356	2		-	0	#N/A	#N/A			505		2	1.65629		0.73822	0.764398
505	0.0052356	2		-	0	#N/A	#N/A			506		1.85145	1.61759		0.73822	0.764398
506	0.0052356	2		-	0	#N/A	#N/A			507		1.83288	1.61759		0.743456	0.764398
507	0.0052356	2		-	0	#N/A	#N/A			508		1.60358	1.65629		0.753927	0.764398
508	0.0052356	2		-	0	#N/A	#N/A			509		1.71004	1.61759		0.759162	0.764398
509	0.0052356	2		-	0	#N/A	#N/A			510		1.4587	1.65629		0.759162	0.764398
510	0.0104712	1		-	0	#N/A	#N/A			511		1.65629	1.61759		0.764398	0.764398
511	0.0104712	1		-	0	#N/A	#N/A			512		1.43216	1.61759		0.769634	0.769634
512	0.0104712	1		-	0	#N/A	#N/A			513		0.831104	1.61759		0.769634	0.769634
513	0.0209424	1.18872		-	0	#N/A	#N/A			514		1.50126	1.61759		0.774869	0.774869
514	0.0209424	1.18872		-	0	#N/A	#N/A			515		1.42835	1.60358		0.774869	0.774869
515	0.0209424	1		-	0	#N/A	#N/A			516		1.61759	1.57991		0.780105	0.780105
516	0.026178	0.0780719		-	0	#N/A	#N/A			517		1.7303	1.51877		0.780105	0.780105
517	0.026178	0.478072		-	0	#N/A	#N/A			518		1.9419	1.51877		0.780105	0.780105
518	0.0471204	1.00892		-	0	#N/A	#N/A			519		1.35022	1.51877		0.78534	0.78534
519	0.0471204	0.56448		-	0	#N/A	#N/A			520		1.8593	1.50126		0.790576	0.78534
520	0.0471204	0.553383		-	0	#N/A	#N/A			521		0.79591	1.50126		0.790576	0.78534
521	0.0471204	1.01357		-	0	#N/A	#N/A			522		1.45173	1.45173		0.78534	0.790576
522	0.91623	1.3839		u	1	0.91623	1.3839	354		523		1.88701	1.50126		0.806283	0.790576
523	0.900524	1.33788		g	1	0.900524	1.33788	355		524		1.51877	1.51877		0.806283	0.790576
524	0.863874	1.42361		a	1	0.863874	1.42361	356		525		0.933772	1.51877		0.806283	0.790576
525	0.863874	1.67159		u	1	0.863874	1.67159	357		526		1.57991	1.57991		0.806283	0.790576
526	0.863874	1.34967		a	1	0.863874	1.34967	358		527		1.40833	1.57991		0.842932	0.790576
527	0.863874	1.509		u	1	0.863874	1.509	359		528		1.63168	1.51877		0.832461	0.790576
528	0.858639	1.48606		g	1	0.858639	1.48606	360		529		1.84919	1.45173		0.842932	0.790576
529	0.858639	1.26289		g	1	0.858639	1.26289	361		530		1.43472	1.51877		0.842932	0.790576
530	0.848168	1.57775		u	1	0.848168	1.57775	362		531		1.18767	1.46307		0.717277	0.78534
531	0.858639	1.81479		u	1	0.858639	1.81479	363		532		1.06585	1.51877		0.790576	0.774869
532	0.0104712	1		-	0	#N/A	#N/A			533		1.94157	1.57991		0.774869	0.774869
533	0.0680628	1.00874		-	0	#N/A	#N/A			534		1.79772	1.57991		0.769634	0.769634
534	0.0680628	1.00874		-	0	#N/A	#N/A			535		0.739463	1.63168		0.774869	0.769634
535	0.0104712	1		-	0	#N/A	#N/A			536		1.63735	1.6369		0.769634	0.769634
536	0.0052356	2		-	0	#N/A	#N/A			537		1.6369	1.63735		0.769634	0.753927
537	0.0052356	2		-	0	#N/A	#N/A			538		1.25787	1.64318		0.748691	0.748691
538	0.0366492	0.851165		-	0	#N/A	#N/A			539		0.957317	1.74747		0.753927	0.748691
539	0.832461	1.94496		u	1	0.832461	1.94496	364		540		1.78129	1.74734		0.748691	0.748691
540	0.832461	1.7757		g	1	0.832461	1.7757	365		541		1.46307	1.74747		0.743456	0.748691
541	0.832461	1.70155		g	1	0.832461	1.70155	366		542		1.87841	1.7488		0.73822	0.748691
542	0.832461	1.59828		c	1	0.832461	1.59828	367		543		1.78549	1.78011		0.73822	0.748691
543	0.832461	1.94496		u	1	0.832461	1.94496	368		544		1.64318	1.78011		0.73822	0.748691
544	0.832461	1.76787		g	1	0.832461	1.76787	369		545		1.74747	1.78011		0.743456	0.748691
545	0.832461	1.84764		u	1	0.832461	1.84764	370		546		1.78011	1.78129		0.743456	0.748691
546	0.832461	0.830323		g	1	0.832461	0.830323	371		547		1.93988	1.78129		0.748691	0.743456
547	0.842932	1.63734		u	1	0.842932	1.63734	372		548		1.93988	1.78129		0.748691	0.743456
548	0.827225	1.63497		c	1	0.827225	1.63497	373		549		1.89381	1.78549		0.748691	0.743456
549	0.82199	1.71068		c	1	0.82199	1.71068	374		550		1.74734	1.78549		0.748691	0.743456
550	0.816754	1.67393		c	1	0.816754	1.67393	375		551		1.7488	1.78549		0.748691	0.743456
551	0.0209424	1.18872		-	0	#N/A	#N/A			552		1.89381	1.79319		0.748691	0.743456
552	0.0052356	2		-	0	#N/A	#N/A			553		1.93953	1.78549		0.743456	0.748691
553	0.0052356	2		-	0	#N/A	#N/A			554		1.93953	1.78011		0.743456	0.748691
554	0.0052356	2		-	0	#N/A	#N/A			555		1.89321	1.79319		0.743456	0.748691
555	0.0052356	2		-	0	#N/A	#N/A			556		2	1.79319		0.732984	0.748691
556	0.837696	1.77682		c	1	0.837696	1.77682	376		557		0.870184	1.79319		0.743456	0.748691
557	0.837696	1.70301		a	1	0.837696	1.70301	377		558		1.60108	1.75417		0.743456	0.748691
558	0.82199	1.50594		c	1	0.82199	1.50594	378		559		1.79319	1.7488		0.748691	0.748691
559	0.842932	1.64633		c	1	0.842932	1.64633	379		560		1.33398	1.74734		0.753927	0.753927
560	0.842932	0.857034		c	1	0.842932	0.857034	380		561		1.69797	1.69963		0.753927	0.753927
561	0.842932	2		a	1	0.842932	2	381		562		1.81688	1.69797		0.753927	0.753927
562	0.842932	1.77792		a	1	0.842932	1.77792	382		563		0.755122	1.64114		0.759162	0.759162
563	0.842932	1.63771		a	1	0.842932	1.63771	383		564		1.69963	1.61346		0.759162	0.759162
564	0.842932	1.812		u	1	0.842932	1.812	384		565		1.8547	1.61346		0.759162	0.759162
565	0.842932	1.55003		a	1	0.842932	1.55003	385		566		1.75417	1.61346		0.774869	0.774869
566	0.0209424	1.18872		-	0	#N/A	#N/A			567		1.47842	1.60108		0.780105	0.774869
567	0.0209424	1		-	0	#N/A	#N/A			568		1.61346	1.60108		0.780105	0.774869
568	0.0157068	1.0817		-	0	#N/A	#N/A			569		0.850165	1.59956		0.780105	0.774869
569	0.0157068	1.0817		-	0	#N/A	#N/A			570		1.08656	1.59956		0.774869	0.774869
570	0.0157068	0.415038		-	0	#N/A	#N/A			571		1.59444	1.60673		0.774869	0.780105
571	0.842932	1.84919		u	1	0.842932	1.84919	386		572		1.55531	1.59956		0.774869	0.780105
572	0.842932	1.60349		c	1	0.842932	1.60349	387		573		1.64114	1.59956		0.780105	0.780105
573	0.842932	1.50862		a	1	0.842932	1.50862	388		574		1.51987	1.59956		0.774869	0.780105
574	0.842932	1.812		u	1	0.842932	1.812	389		575		1.62354	1.59444		0.790576	0.790576
575	0.848168	1.63913		c	1	0.848168	1.63913	390		576		1.72244	1.55531		0.790576	0.790576
576	0.848168	1.80828		u	1	0.848168	1.80828	391		577		1.54921	1.55531		0.832461	0.832461
577	0.848168	1.90403		u	1	0.848168	1.90403	392		578		1.22886	1.55531		0.832461	0.832461
578	0.848168	1.59695		g	1	0.848168	1.59695	393		579		1.59956	1.55531		0.832461	0.832461
579	0.848168	1.75432		a	1	0.848168	1.75432	394		580		1.90256	1.55531		0.832461	0.832461
580	0.863874	1.78221		a	1	0.863874	1.78221	395		581		1.60673	1.55531		0.832461	0.832461
581	0.853403	1.46885		u	1	0.853403	1.46885	396		582		1.17559	1.54921		0.832461	0.832461
582	0.853403	1.54408		u	1	0.853403	1.54408	397		583		1.66406	1.51987		0.853403	0.832461
583	0.853403	1.48547		g	1	0.853403	1.48547	398		584		1.3145	1.49604		0.853403	0.832461
584	0.853403	1.60735		u	1	0.853403	1.60735	399		585		1.41087	1.49604		0.848168	0.832461
585	0.853403	1.26626		a	1	0.853403	1.26626	400		586		1.48918	1.49576		0.848168	0.832461
586	0.848168	1.55494		g	1	0.848168	1.55494	401		587		1.81106	1.49576		0.837696	0.832461
587	0.848168	1.23747		c	1	0.848168	1.23747	402		588		1.40383	1.48918		0.837696	0.832461
588	0.848168	1.65209		u	1	0.848168	1.65209	403		589		1.65983	1.48918		0.795812	0.832461
589	0.848168	1.60543		c	1	0.848168	1.60543	404		590		1.48	1.48918		0.816754	0.832461
590	0.848168	1.6354		c	1	0.848168	1.6354	405		591		1.33102	1.48918		0.816754	0.827225
591	0.848168	1.61905		c	1	0.848168	1.61905	406		592		1.09062	1.48918		0.832461	0.827225
592	0.848168	1.6691		a	1	0.848168	1.6691	407		593		1.49576	1.49576		0.832461	0.827225
593	0.811518	1.77112		u	1	0.811518	1.77112	408		594		1.49604	1.49576		0.827225	0.82199
594	0.790576	1.94254		a	1	0.790576	1.94254	409		595		1.76707	1.49576		0.827225	0.816754
595	0.78534	1.89784		a	1	0.78534	1.89784	410		596		1.43811	1.49604		0.78534	0.816754
596	0.78534	1.88451		u	1	0.78534	1.88451	411		597		1.74346	1.55706		0.78534	0.816754
597	0.78534	1.94222		u	1	0.78534	1.94222	412		598		1.31431	1.49604		0.717277	0.816754
598	0.78534	1.89784		c	1	0.78534	1.89784	413		599		1.46008	1.49604		0.827225	0.816754
599	0.78534	1.88451		c	1	0.78534	1.88451	414		600		1.60346	1.49604		0.82199	0.816754
600	0.78534	1.80098		c	1	0.78534	1.80098	415		601		1.66658	1.55706		0.816754	0.816754
601	0.78534	1.89784		a	1	0.78534	1.89784	416		602		1.71373	1.56122		0.806283	0.816754
602	0.0052356	2		-	0	#N/A	#N/A			603		1.56122	1.59604		0.806283	0.811518
603	0.0052356	2		-	0	#N/A	#N/A			604		1.59604	1.59604		0.806283	0.806283
604	0.0052356	2		-	0	#N/A	#N/A			605		1.35794	1.60346		0.816754	0.806283
605	0.0052356	2		-	0	#N/A	#N/A			606		1.55706	1.60346		0.82199	0.806283
606	0.0052356	2		-	0	#N/A	#N/A			607		1.71811	1.62877		0.82199	0.806283
607	0.790576	1.01986		c	1	0.790576	1.01986	417		608		1.1748	1.60346		0.82199	0.806283
608	0.816754	0.905369		g	1	0.816754	0.905369	418		609		1.45209	1.60346		0.811518	0.806283
609	0.82199	1.67247		u	1	0.82199	1.67247	419		610		1.62877	1.60346		0.806283	0.806283
610	0.82199	1.10514		g	1	0.82199	1.10514	420		611		1.69721	1.62877		0.774869	0.774869
611	0.816754	1.94408		u	1	0.816754	1.94408	421		612		1.89672	1.62877		0.774869	0.774869
612	0.429319	1.57589		u	1	0.429319	1.57589	422		613		1.69608	1.62877		0.774869	0.774869
613	0.429319	1.67923		g	1	0.429319	1.67923	423		614		1.46197	1.63874		0.774869	0.774869
614	0.434555	1.36308		u	1	0.434555	1.36308	424		615		1.88321	1.69608		0.774869	0.774869
615	0.434555	1.45026		g	1	0.434555	1.45026	425		616		1.63874	1.69608		0.774869	0.774869
616	0.827225	1.65607		g	1	0.827225	1.65607	426		617		1.79772	1.69608		0.769634	0.769634
617	0.832461	1.86496		g	1	0.832461	1.86496	427		618		1.55305	1.63874		0.769634	0.769634
618	0.832461	0.773673		a	1	0.832461	0.773673	428		619		1.34799	1.63874		0.769634	0.769634
619	0.837696	0.836173		g	1	0.837696	0.836173	429		620		0.79878	1.63874		0.769634	0.769634
620	0.837696	1.83134		g	1	0.837696	1.83134	430		621		1.74304	1.63874		0.732984	0.759162
621	0.853403	1.55681		g	1	0.853403	1.55681	431		622		2	1.55305		0.732984	0.759162
622	0.853403	0.785442		a	1	0.853403	0.785442	432		623		1.89198	1.54913		0.732984	0.759162
623	0.853403	0.905196		c	1	0.853403	0.905196	433		624		1.93881	1.54913		0.732984	0.753927
624	0.853403	1.36339		c	1	0.853403	1.36339	434		625		1.93881	1.55305		0.732984	0.753927
625	0.853403	0.560393		c	1	0.853403	0.560393	435		626		1.54913	1.55305		0.732984	0.753927
626	0.853403	0.763051		g	1	0.853403	0.763051	436		627		1.2732	1.55305		0.748691	0.753927
627	0.0052356	2		-	0	#N/A	#N/A			628		1.1851	1.54913		0.748691	0.753927
628	0.0052356	2		-	0	#N/A	#N/A			629		1.38379	1.54913		0.748691	0.753927
629	0.0052356	2		-	0	#N/A	#N/A			630		1.42517	1.58469		0.759162	0.753927
630	0.0052356	2		-	0	#N/A	#N/A			631		1.42635	1.58469		0.759162	0.753927
631	0.0052356	2		-	0	#N/A	#N/A			632		1.54689	1.58469		0.759162	0.753927
632	0.0052356	2		-	0	#N/A	#N/A			633		1.36361	1.54913		0.753927	0.759162
633	0.0052356	2		-	0	#N/A	#N/A			634		1.79434	1.54913		0.753927	0.759162
634	0.0052356	2		-	0	#N/A	#N/A			635		1.94023	1.54913		0.753927	0.759162
635	0.0052356	2		-	0	#N/A	#N/A			636		1.7802	1.54913		0.774869	0.769634
636	0.0052356	2		-	0	#N/A	#N/A			637		1.62064	1.55379		0.774869	0.769634
637	0.0052356	2		-	0	#N/A	#N/A			638		0.493192	1.58469		0.774869	0.774869
638	0.0052356	2		-	0	#N/A	#N/A			639		1.83843	1.58469		0.774869	0.774869
639	0.0052356	2		-	0	#N/A	#N/A			640		1.58469	1.62064		0.774869	0.774869
640	0.0104712	2		-	0	#N/A	#N/A			641		0.952345	1.65998		0.774869	0.774869
641	0.853403	1.7486		g	1	0.853403	1.7486	437		642		1.65998	1.75398		0.774869	0.774869
642	0.853403	0.416358		u	1	0.853403	0.416358	438		643		1.26789	1.75398		0.774869	0.774869
643	0.842932	1.05191		g	1	0.842932	1.05191	439		644		1.55379	1.77774		0.774869	0.774869
644	0.837696	1.74491		g	1	0.837696	1.74491	440		645		1.75398	1.77774		0.769634	0.774869
645	0.837696	1.6334		g	1	0.837696	1.6334	441		646		1.81979	1.77774		0.769634	0.774869
646	0.832461	1.48674		a	1	0.832461	1.48674	442		647		1.94157	1.75871		0.774869	0.774869
647	0.832461	1.40151		g	1	0.832461	1.40151	443		648		1.94157	1.75871		0.774869	0.774869
648	0.837696	1.46415		a	1	0.837696	1.46415	444		649		1.3768	1.75871		0.774869	0.769634
649	0.0209424	1.18872		-	0	#N/A	#N/A			650		1.79882	1.75871		0.774869	0.769634
650	0.0157068	0.415038		-	0	#N/A	#N/A			651		1.88255	1.77774		0.769634	0.769634
651	0.0104712	1		-	0	#N/A	#N/A			652		1.88255	1.79319		0.769634	0.769634
652	0.0052356	2		-	0	#N/A	#N/A			653		1.75398	1.79319		0.769634	0.769634
653	0.0104712	1		-	0	#N/A	#N/A			654		1.77774	1.79319		0.764398	0.764398
654	0.0157068	0.415038		-	0	#N/A	#N/A			655		2	1.79882		0.759162	0.759162
655	0.0157068	1.0817		-	0	#N/A	#N/A			656		1.8547	1.81979		0.759162	0.759162
656	0.795812	1.30189		u	1	0.795812	1.30189	445		657		1.75871	1.83288		0.759162	0.759162
657	0.790576	1.55819		a	1	0.790576	1.55819	446		658		1.69104	1.81585		0.759162	0.759162
658	0.790576	1.51697		a	1	0.790576	1.51697	447		659		1.34487	1.796		0.759162	0.759162
659	0.790576	1.40104		u	1	0.790576	1.40104	448		660		1.79319	1.79882		0.748691	0.759162
660	0.790576	1.89839		u	1	0.790576	1.89839	449		661		1.83383	1.81303		0.748691	0.759162
661	0.790576	1.84106		g	1	0.790576	1.84106	450		662		1.89381	1.79319		0.748691	0.759162
662	0.0157068	0.415038		-	0	#N/A	#N/A			663		1.66985	1.79055		0.748691	0.753927
663	0.801047	1.76061		u	1	0.801047	1.76061	451		664		1.78791	1.79319		0.748691	0.748691
664	0.801047	1.47194		a	1	0.801047	1.47194	452		665		1.83288	1.81303		0.743456	0.748691
665	0.801047	1.40284		u	1	0.801047	1.40284	453		666		1.87912	1.79319		0.743456	0.748691
666	0.795812	1.76755		c	1	0.795812	1.76755	454		667		1.89672	1.79055		0.387435	0.748691
667	0.811518	1.55905		a	1	0.811518	1.55905	455
668	0.811518	1.56643		u	1	0.811518	1.56643	456				1.58853			0.841495
669	0.811518	1.76366		g	1	0.811518	1.76366	457
670	0.811518	1.5713		g	1	0.811518	1.5713	458
671	0.811518	1.49401		g	1	0.811518	1.49401	459
672	0.811518	1.65488		g	1	0.811518	1.65488	460
673	0.811518	1.52438		g	1	0.811518	1.52438	461
674	0.623037	0.804277		u	1	0.623037	0.804277	462
675	0.0209424	0.5		-	0	#N/A	#N/A
676	0.0209424	1.18872		-	0	#N/A	#N/A
677	0.774869	1.00013		g	1	0.774869	1.00013	463
678	0.774869	1.0726		g	1	0.774869	1.0726	464
679	0.0157068	1.0817		-	0	#N/A	#N/A
680	0.534031	1.63901		-	0	#N/A	#N/A
681	0.769634	1.83753		u	1	0.769634	1.83753	465
682	0.769634	1.65096		u	1	0.769634	1.65096	466
683	0.769634	1.83753		c	1	0.769634	1.83753	467
684	0.769634	1.7165		c	1	0.769634	1.7165	468
685	0.769634	1.73923		c	1	0.769634	1.73923	469
686	0.769634	1.79772		c	1	0.769634	1.79772	470
687	0.769634	1.22682		c	1	0.769634	1.22682	471
688	0.769634	1.63735		a	1	0.769634	1.63735	472
689	0.0418848	0.25		-	0	#N/A	#N/A
690	0.0418848	0.0943609		-	0	#N/A	#N/A
691	0.0418848	1.04557		-	0	#N/A	#N/A
692	0.0418848	0.5		-	0	#N/A	#N/A
693	0.026178	0.629049		-	0	#N/A	#N/A
694	0.0314136	0.748371		-	0	#N/A	#N/A
695	0.0314136	2		-	0	#N/A	#N/A
696	0.0104712	2		-	0	#N/A	#N/A
697	0.0680628	0.68568		-	0	#N/A	#N/A
698	0.0680628	0.761099		-	0	#N/A	#N/A
699	0.0732984	0.425583		-	0	#N/A	#N/A
700	0.0732984	0.708308		-	0	#N/A	#N/A
701	0.0732984	0.469381		-	0	#N/A	#N/A
702	0.0732984	0.801883		-	0	#N/A	#N/A
703	0.795812	1.6032		u	1	0.795812	1.6032	473
704	0.795812	1.61701		a	1	0.795812	1.61701	474
705	0.795812	1.82443		c	1	0.795812	1.82443	475
706	0.795812	1.38069		u	1	0.795812	1.38069	476
707	0.795812	0.801247		a	1	0.795812	0.801247	477
708	0.795812	1.38322		u	1	0.795812	1.38322	478
709	0.801047	1.80412		u	1	0.801047	1.80412	479
710	0.801047	1.65406		c	1	0.801047	1.65406	480
711	0.801047	1.70396		u	1	0.801047	1.70396	481
712	0.801047	1.48139		c	1	0.801047	1.48139	482
713	0.801047	1.14373		a	1	0.801047	1.14373	483
714	0.801047	1.65168		u	1	0.801047	1.65168	484
715	0.795812	0.805903		a	1	0.795812	0.805903	485
716	0.795812	1.62855		g	1	0.795812	1.62855	486
717	0.795812	1.38517		u	1	0.795812	1.38517	487
718	0.790576	1.68361		a	1	0.790576	1.68361	488
719	0.790576	1.36034		g	1	0.790576	1.36034	489
720	0.78534	1.78261		u	1	0.78534	1.78261	490
721	0.790576	1.40529		g	1	0.790576	1.40529	491
722	0.790576	1.94254		a	1	0.790576	1.94254	492
723	0.795812	1.52962		a	1	0.795812	1.52962	493
724	0.795812	1.63045		u	1	0.795812	1.63045	494
725	0.795812	1.73061		a	1	0.795812	1.73061	495
726	0.795812	1.73447		a	1	0.795812	1.73447	496
727	0.78534	1.58903		g	1	0.78534	1.58903	497
728	0.764398	1.82293		u	1	0.764398	1.82293	498
729	0.764398	1.28254		c	1	0.764398	1.28254	499
730	0.764398	1.71497		u	1	0.764398	1.71497	500
731	0.764398	0.876076		c	1	0.764398	0.876076	501
732	0.0314136	1.0817		-	0	#N/A	#N/A
733	0.0314136	1.0817		-	0	#N/A	#N/A
734	0.0314136	0.0817042		-	0	#N/A	#N/A
735	0.0314136	0.540852		-	0	#N/A	#N/A
736	0.026178	1.27807		-	0	#N/A	#N/A
737	0.0209424	0.5		-	0	#N/A	#N/A
738	0.0104712	1		-	0	#N/A	#N/A
739	0.732984	1.75193		a	1	0.732984	1.75193	502
740	0.732984	1.48729		c	1	0.732984	1.48729	503
741	0.732984	1.93881		a	1	0.732984	1.93881	504
742	0.73822	2		a	1	0.73822	2	505
743	0.73822	1.85145		a	1	0.73822	1.85145	506
744	0.743456	1.83288		a	1	0.743456	1.83288	507
745	0.753927	1.60358		u	1	0.753927	1.60358	508
746	0.759162	1.71004		c	1	0.759162	1.71004	509
747	0.759162	1.4587		u	1	0.759162	1.4587	510
748	0.764398	1.65629		g	1	0.764398	1.65629	511
749	0.769634	1.43216		a	1	0.769634	1.43216	512
750	0.769634	0.831104		u	1	0.769634	0.831104	513
751	0.774869	1.50126		g	1	0.774869	1.50126	514
752	0.774869	1.42835		g	1	0.774869	1.42835	515
753	0.780105	1.61759		u	1	0.780105	1.61759	516
754	0.780105	1.7303		u	1	0.780105	1.7303	517
755	0.780105	1.9419		u	1	0.780105	1.9419	518
756	0.78534	1.35022		u	1	0.78534	1.35022	519
757	0.790576	1.8593		a	1	0.790576	1.8593	520
758	0.790576	0.79591		u	1	0.790576	0.79591	521
759	0.78534	1.45173		g	1	0.78534	1.45173	522
760	0.806283	1.88701		a	1	0.806283	1.88701	523
761	0.806283	1.51877		g	1	0.806283	1.51877	524
762	0.806283	0.933772		g	1	0.806283	0.933772	525
763	0.806283	1.57991		g	1	0.806283	1.57991	526
764	0.0837696	0.633685		-	0	#N/A	#N/A
765	0.0837696	0.985902		-	0	#N/A	#N/A
766	0.0209424	1		-	0	#N/A	#N/A
767	0.0104712	1		-	0	#N/A	#N/A
768	0.0157068	1.0817		-	0	#N/A	#N/A
769	0.0209424	2		-	0	#N/A	#N/A
770	0.0209424	0.5		-	0	#N/A	#N/A
771	0.0209424	1.18872		-	0	#N/A	#N/A
772	0.0209424	1.18872		-	0	#N/A	#N/A
773	0.0209424	1.18872		-	0	#N/A	#N/A
774	0.0052356	2		-	0	#N/A	#N/A
775	0.026178	0.629049		-	0	#N/A	#N/A
776	0.026178	0.629049		-	0	#N/A	#N/A
777	0.0209424	1		-	0	#N/A	#N/A
778	0.842932	1.40833		a	1	0.842932	1.40833	527
779	0.832461	1.63168		a	1	0.832461	1.63168	528
780	0.842932	1.84919		a	1	0.842932	1.84919	529
781	0.842932	1.43472		a	1	0.842932	1.43472	530
782	0.717277	1.18767		c	1	0.717277	1.18767	531
783	0.790576	1.06585		c	1	0.790576	1.06585	532
784	0.774869	1.94157		c	1	0.774869	1.94157	533
785	0.769634	1.79772		c	1	0.769634	1.79772	534
786	0.774869	0.739463		u	1	0.774869	0.739463	535
787	0.769634	1.63735		u	1	0.769634	1.63735	536
788	0.769634	1.6369		u	1	0.769634	1.6369	537
789	0.748691	1.25787		c	1	0.748691	1.25787	538
790	0.753927	0.957317		a	1	0.753927	0.957317	539
791	0.748691	1.78129		c	1	0.748691	1.78129	540
792	0.743456	1.46307		c	1	0.743456	1.46307	541
793	0.73822	1.87841		u	1	0.73822	1.87841	542
794	0.73822	1.78549		g	1	0.73822	1.78549	543
795	0.73822	1.64318		g	1	0.73822	1.64318	544
796	0.743456	1.74747		u	1	0.743456	1.74747	545
797	0.743456	1.78011		u	1	0.743456	1.78011	546
798	0.748691	1.93988		c	1	0.748691	1.93988	547
799	0.748691	1.93988		u	1	0.748691	1.93988	548
800	0.748691	1.89381		c	1	0.748691	1.89381	549
801	0.748691	1.74734		a	1	0.748691	1.74734	550
802	0.748691	1.7488		u	1	0.748691	1.7488	551
803	0.748691	1.89381		u	1	0.748691	1.89381	552
804	0.743456	1.93953		c	1	0.743456	1.93953	553
805	0.743456	1.93953		u	1	0.743456	1.93953	554
806	0.743456	1.89321		c	1	0.743456	1.89321	555
807	0.732984	2		u	1	0.732984	2	556
808	0.743456	0.870184		u	1	0.743456	0.870184	557
809	0.743456	1.60108		c	1	0.743456	1.60108	558
810	0.748691	1.79319		u	1	0.748691	1.79319	559
811	0.753927	1.33398		c	1	0.753927	1.33398	560
812	0.753927	1.69797		u	1	0.753927	1.69797	561
813	0.753927	1.81688		g	1	0.753927	1.81688	562
814	0.759162	0.755122		g	1	0.759162	0.755122	563
815	0.759162	1.69963		u	1	0.759162	1.69963	564
816	0.759162	1.8547		c	1	0.759162	1.8547	565
817	0.774869	1.75417		u	1	0.774869	1.75417	566
818	0.780105	1.47842		g	1	0.780105	1.47842	567
819	0.780105	1.61346		u	1	0.780105	1.61346	568
820	0.780105	0.850165		c	1	0.780105	0.850165	569
821	0.774869	1.08656		g	1	0.774869	1.08656	570
822	0.774869	1.59444		u	1	0.774869	1.59444	571
823	0.774869	1.55531		c	1	0.774869	1.55531	572
824	0.780105	1.64114		a	1	0.780105	1.64114	573
825	0.774869	1.51987		u	1	0.774869	1.51987	574
826	0.790576	1.62354		g	1	0.790576	1.62354	575
827	0.790576	1.72244		u	1	0.790576	1.72244	576
828	0.832461	1.54921		a	1	0.832461	1.54921	577
829	0.832461	1.22886		a	1	0.832461	1.22886	578
830	0.832461	1.59956		g	1	0.832461	1.59956	579
831	0.832461	1.90256		a	1	0.832461	1.90256	580
832	0.832461	1.60673		c	1	0.832461	1.60673	581
833	0.832461	1.17559		a	1	0.832461	1.17559	582
834	0.0157068	0.415038		-	0	#N/A	#N/A
835	0.853403	1.66406		u	1	0.853403	1.66406	583
836	0.853403	1.3145		g	1	0.853403	1.3145	584
837	0.848168	1.41087		c	1	0.848168	1.41087	585
838	0.848168	1.48918		c	1	0.848168	1.48918	586
839	0.837696	1.81106		u	1	0.837696	1.81106	587
840	0.837696	1.40383		u	1	0.837696	1.40383	588
841	0.026178	1.27807		-	0	#N/A	#N/A
842	0.026178	2		-	0	#N/A	#N/A
843	0.026178	1.27807		-	0	#N/A	#N/A
844	0.026178	2		-	0	#N/A	#N/A
845	0.026178	1.27807		-	0	#N/A	#N/A
846	0.026178	2		-	0	#N/A	#N/A
847	0.026178	1.27807		-	0	#N/A	#N/A
848	0.0104712	1		-	0	#N/A	#N/A
849	0.0104712	1		-	0	#N/A	#N/A
850	0.0104712	1		-	0	#N/A	#N/A
851	0.0104712	1		-	0	#N/A	#N/A
852	0.0104712	1		-	0	#N/A	#N/A
853	0.0104712	1		-	0	#N/A	#N/A
854	0.0104712	1		-	0	#N/A	#N/A
855	0.0104712	1		-	0	#N/A	#N/A
856	0.0104712	1		-	0	#N/A	#N/A
857	0.0104712	1		-	0	#N/A	#N/A
858	0.0104712	2		-	0	#N/A	#N/A
859	0.0157068	1.0817		-	0	#N/A	#N/A
860	0.0366492	0.335502		-	0	#N/A	#N/A
861	0.795812	1.65983		u	1	0.795812	1.65983	589
862	0.816754	1.48		c	1	0.816754	1.48	590
863	0.816754	1.33102		a	1	0.816754	1.33102	591
864	0.832461	1.09062		c	1	0.832461	1.09062	592
865	0.832461	1.49576		c	1	0.832461	1.49576	593
866	0.827225	1.49604		u	1	0.827225	1.49604	594
867	0.827225	1.76707		u	1	0.827225	1.76707	595
868	0.78534	1.43811		c	1	0.78534	1.43811	596
869	0.78534	1.74346		u	1	0.78534	1.74346	597
870	0.717277	1.31431		c	1	0.717277	1.31431	598
871	0.827225	1.46008		c	1	0.827225	1.46008	599
872	0.82199	1.60346		a	1	0.82199	1.60346	600
873	0.816754	1.66658		c	1	0.816754	1.66658	601
874	0.806283	1.71373		c	1	0.806283	1.71373	602
875	0.806283	1.56122		a	1	0.806283	1.56122	603
876	0.806283	1.59604		u	1	0.806283	1.59604	604
877	0.816754	1.35794		g	1	0.816754	1.35794	605
878	0.82199	1.55706		a	1	0.82199	1.55706	606
879	0.82199	1.71811		c	1	0.82199	1.71811	607
880	0.82199	1.1748		u	1	0.82199	1.1748	608
881	0.811518	1.45209		g	1	0.811518	1.45209	609
882	0.806283	1.62877		u	1	0.806283	1.62877	610
883	0.0732984	0.551184		-	0	#N/A	#N/A
884	0.0732984	0.801883		-	0	#N/A	#N/A
885	0.0732984	0.621217		-	0	#N/A	#N/A
886	0.0575916	0.38281		-	0	#N/A	#N/A
887	0.0104712	1		-	0	#N/A	#N/A
888	0.0104712	2		-	0	#N/A	#N/A
889	0.0104712	1		-	0	#N/A	#N/A
890	0.0052356	2		-	0	#N/A	#N/A
891	0.0052356	2		-	0	#N/A	#N/A
892	0.0104712	1		-	0	#N/A	#N/A
893	0.0104712	2		-	0	#N/A	#N/A
894	0.0104712	2		-	0	#N/A	#N/A
895	0.0104712	1		-	0	#N/A	#N/A
896	0.0104712	1		-	0	#N/A	#N/A
897	0.0104712	1		-	0	#N/A	#N/A
898	0.0104712	1		-	0	#N/A	#N/A
899	0.0104712	1		-	0	#N/A	#N/A
900	0.0104712	1		-	0	#N/A	#N/A
901	0.0157068	2		-	0	#N/A	#N/A
902	0.0157068	0.415038		-	0	#N/A	#N/A
903	0.0366492	1.13688		-	0	#N/A	#N/A
904	0.0366492	0.551184		-	0	#N/A	#N/A
905	0.0366492	1.13688		-	0	#N/A	#N/A
906	0.0366492	1.13688		-	0	#N/A	#N/A
907	0.0366492	0.621217		-	0	#N/A	#N/A
908	0.0366492	0.0497879		-	0	#N/A	#N/A
909	0.0366492	1.13688		-	0	#N/A	#N/A
910	0.0366492	0.157629		-	0	#N/A	#N/A
911	0.0471204	0.163408		-	0	#N/A	#N/A
912	0.0471204	0.108939		-	0	#N/A	#N/A
913	0.0471204	0.108939		-	0	#N/A	#N/A
914	0.0471204	0.0250625		-	0	#N/A	#N/A
915	0.774869	1.69721		g	1	0.774869	1.69721	611
916	0.774869	1.89672		a	1	0.774869	1.89672	612
917	0.774869	1.69608		g	1	0.774869	1.69608	613
918	0.774869	1.46197		g	1	0.774869	1.46197	614
919	0.774869	1.88321		c	1	0.774869	1.88321	615
920	0.774869	1.63874		c	1	0.774869	1.63874	616
921	0.769634	1.79772		u	1	0.769634	1.79772	617
922	0.769634	1.55305		c	1	0.769634	1.55305	618
923	0.769634	1.34799		c	1	0.769634	1.34799	619
924	0.769634	0.79878		c	1	0.769634	0.79878	620
925	0.0052356	2		-	0	#N/A	#N/A
926	0.0157068	2		-	0	#N/A	#N/A
927	0.0157068	1.0817		-	0	#N/A	#N/A
928	0.0157068	1.0817		-	0	#N/A	#N/A
929	0.0157068	1.0817		-	0	#N/A	#N/A
930	0.0157068	1.0817		-	0	#N/A	#N/A
931	0.0157068	1.0817		-	0	#N/A	#N/A
932	0.0157068	2		-	0	#N/A	#N/A
933	0.0157068	2		-	0	#N/A	#N/A
934	0.0157068	1.0817		-	0	#N/A	#N/A
935	0.0157068	0.415038		-	0	#N/A	#N/A
936	0.0157068	2		-	0	#N/A	#N/A
937	0.0157068	0.415038		-	0	#N/A	#N/A
938	0.0157068	1.0817		-	0	#N/A	#N/A
939	0.0157068	2		-	0	#N/A	#N/A
940	0.0157068	1.0817		-	0	#N/A	#N/A
941	0.0157068	2		-	0	#N/A	#N/A
942	0.0157068	2		-	0	#N/A	#N/A
943	0.0157068	1.0817		-	0	#N/A	#N/A
944	0.0157068	1.0817		-	0	#N/A	#N/A
945	0.0157068	2		-	0	#N/A	#N/A
946	0.0157068	2		-	0	#N/A	#N/A
947	0.0157068	1.0817		-	0	#N/A	#N/A
948	0.0157068	0.415038		-	0	#N/A	#N/A
949	0.0104712	1		-	0	#N/A	#N/A
950	0.0104712	2		-	0	#N/A	#N/A
951	0.0104712	1		-	0	#N/A	#N/A
952	0.0104712	1		-	0	#N/A	#N/A
953	0.0104712	2		-	0	#N/A	#N/A
954	0.0104712	1		-	0	#N/A	#N/A
955	0.0157068	1.0817		-	0	#N/A	#N/A
956	0.0157068	1.0817		-	0	#N/A	#N/A
957	0.0157068	1.0817		-	0	#N/A	#N/A
958	0.0157068	0.415038		-	0	#N/A	#N/A
959	0.0104712	2		-	0	#N/A	#N/A
960	0.0104712	1		-	0	#N/A	#N/A
961	0.0104712	1		-	0	#N/A	#N/A
962	0.0104712	1		-	0	#N/A	#N/A
963	0.0104712	1		-	0	#N/A	#N/A
964	0.0104712	2		-	0	#N/A	#N/A
965	0.0104712	1		-	0	#N/A	#N/A
966	0.0052356	2		-	0	#N/A	#N/A
967	0.0052356	2		-	0	#N/A	#N/A
968	0.0052356	2		-	0	#N/A	#N/A
969	0.0052356	2		-	0	#N/A	#N/A
970	0.0052356	2		-	0	#N/A	#N/A
971	0.0052356	2		-	0	#N/A	#N/A
972	0.0052356	2		-	0	#N/A	#N/A
973	0.732984	1.74304		c	1	0.732984	1.74304	621
974	0.732984	2		a	1	0.732984	2	622
975	0.732984	1.89198		g	1	0.732984	1.89198	623
976	0.732984	1.93881		c	1	0.732984	1.93881	624
977	0.732984	1.93881		c	1	0.732984	1.93881	625
978	0.0052356	2		-	0	#N/A	#N/A
979	0.0052356	2		-	0	#N/A	#N/A
980	0.0052356	2		-	0	#N/A	#N/A
981	0.732984	1.54913		a	1	0.732984	1.54913	626
982	0.748691	1.2732		c	1	0.748691	1.2732	627
983	0.748691	1.1851		g	1	0.748691	1.1851	628
984	0.748691	1.38379		u	1	0.748691	1.38379	629
985	0.759162	1.42517		g	1	0.759162	1.42517	630
986	0.759162	1.42635		g	1	0.759162	1.42635	631
987	0.759162	1.54689		a	1	0.759162	1.54689	632
988	0.753927	1.36361		a	1	0.753927	1.36361	633
989	0.753927	1.79434		c	1	0.753927	1.79434	634
990	0.753927	1.94023		u	1	0.753927	1.94023	635
991	0.774869	1.7802		g	1	0.774869	1.7802	636
992	0.774869	1.62064		u	1	0.774869	1.62064	637
993	0.774869	0.493192		g	1	0.774869	0.493192	638
994	0.774869	1.83843		a	1	0.774869	1.83843	639
995	0.774869	1.58469		g	1	0.774869	1.58469	640
996	0.774869	0.952345		c	1	0.774869	0.952345	641
997	0.774869	1.65998		c	1	0.774869	1.65998	642
998	0.774869	1.26789		c	1	0.774869	1.26789	643
999	0.774869	1.55379		a	1	0.774869	1.55379	644
1000	0.769634	1.75398		u	1	0.769634	1.75398	645
1001	0.769634	1.81979		u	1	0.769634	1.81979	646
1002	0.0314136	0.748371		-	0	#N/A	#N/A
1003	0.0104712	1		-	0	#N/A	#N/A
1004	0.0104712	1		-	0	#N/A	#N/A
1005	0.0052356	2		-	0	#N/A	#N/A
1006	0.0052356	2		-	0	#N/A	#N/A
1007	0.0104712	1		-	0	#N/A	#N/A
1008	0.0104712	1		-	0	#N/A	#N/A
1009	0.0209424	1.18872		-	0	#N/A	#N/A
1010	0.0209424	1		-	0	#N/A	#N/A
1011	0.0157068	1.0817		-	0	#N/A	#N/A
1012	0.0157068	1.0817		-	0	#N/A	#N/A
1013	0.0157068	1.0817		-	0	#N/A	#N/A
1014	0.0157068	0.415038		-	0	#N/A	#N/A
1015	0.0209424	1		-	0	#N/A	#N/A
1016	0.0418848	0.451205		-	0	#N/A	#N/A
1017	0.0418848	1.45644		-	0	#N/A	#N/A
1018	0.0418848	1.04557		-	0	#N/A	#N/A
1019	0.0418848	1.45644		-	0	#N/A	#N/A
1020	0.0418848	1.18872		-	0	#N/A	#N/A
1021	0.0418848	0.438722		-	0	#N/A	#N/A
1022	0.0418848	0.438722		-	0	#N/A	#N/A
1023	0.0366492	1.13688		-	0	#N/A	#N/A
1024	0.0366492	0.621217		-	0	#N/A	#N/A
1025	0.0366492	1.40833		-	0	#N/A	#N/A
1026	0.0366492	1.13688		-	0	#N/A	#N/A
1027	0.0314136	0.748371		-	0	#N/A	#N/A
1028	0.0314136	0.540852		-	0	#N/A	#N/A
1029	0.0314136	0.748371		-	0	#N/A	#N/A
1030	0.0314136	1.34998		-	0	#N/A	#N/A
1031	0.026178	2		-	0	#N/A	#N/A
1032	0.774869	1.94157		a	1	0.774869	1.94157	647
1033	0.774869	1.94157		a	1	0.774869	1.94157	648
1034	0.774869	1.3768		a	1	0.774869	1.3768	649
1035	0.774869	1.79882		c	1	0.774869	1.79882	650
1036	0.769634	1.88255		c	1	0.769634	1.88255	651
1037	0.769634	1.88255		u	1	0.769634	1.88255	652
1038	0.769634	1.75398		c	1	0.769634	1.75398	653
1039	0.764398	1.77774		u	1	0.764398	1.77774	654
1040	0.759162	2		u	1	0.759162	2	655
1041	0.759162	1.8547		u	1	0.759162	1.8547	656
1042	0.759162	1.75871		c	1	0.759162	1.75871	657
1043	0.759162	1.69104		a	1	0.759162	1.69104	658
1044	0.759162	1.34487		c	1	0.759162	1.34487	659
1045	0.748691	1.79319		u	1	0.748691	1.79319	660
1046	0.748691	1.83383		u	1	0.748691	1.83383	661
1047	0.748691	1.89381		a	1	0.748691	1.89381	662
1048	0.748691	1.66985		u	1	0.748691	1.66985	663
1049	0.748691	1.78791		a	1	0.748691	1.78791	664
1050	0.743456	1.83288		a	1	0.743456	1.83288	665
1051	0.743456	1.87912		a	1	0.743456	1.87912	666
1052	0.387435	1.89672		u	1	0.387435	1.89672	667
1053	0.0052356	2		-	0	#N/A	#N/A
1054	0.0209424	1.18872		-	0	#N/A	#N/A
1055	0.0052356	2		-	0	#N/A	#N/A
1056	0.0052356	2		-	0	#N/A	#N/A
1057	0.0052356	2		-	0	#N/A	#N/A
1058	0.0052356	2		-	0	#N/A	#N/A
1059	0.0052356	2		-	0	#N/A	#N/A
1060	0.0052356	2		-	0	#N/A	#N/A
1061	0.0052356	2		-	0	#N/A	#N/A
1062	0.0052356	2		-	0	#N/A	#N/A
1063	0.0104712	1		-	0	#N/A	#N/A
1064	0.0157068	2		-	0	#N/A	#N/A
1065	0.0157068	0.415038		-	0	#N/A	#N/A
1066	0.0157068	2		-	0	#N/A	#N/A
1067	0.0157068	1.0817		-	0	#N/A	#N/A
1068	0.0157068	1.0817		-	0	#N/A	#N/A
1069	0.0157068	1.0817		-	0	#N/A	#N/A

## Sheet: SCHLAP1 Full Length
alnpos	freqnongap	info(bits)	human seq in MSA	human seq in MSA	Binary_human_nt	Percent Non-Gapped only human	Conservation only_human	Human Position		Human Position		Conservation	21nt sliding median		Coverage	21nt sliding median
-------	----------	----------	----------	----------	----------	----------	----------			1		1.27807			0.026178
1	0.0052356	2	--------------------------------gcuuuuaugagcuguaacacucaccgcgaagguccgcagcuucacuccugaagccagcgagaccacgagccuacugggaggaacgaacaacucccgacgcgccgccuuaagagcuguaacacucaccgcgaaggucugcagcuucacuccugagccagcgagaccacgaacccaccagaaggaaaaaacuccgaacacaucugaacaucagaagcaacaaacuccggacacgccgccuuuaagaacuguaacacucacugcgaggguccgcggcuucauucuugaagugag---ugagaccaagaacccaccaguucuggacacaauuucaaguccucaggugccaucaauauuc------ugaaaa…	-	0	#N/A	#N/A			2		1.02905			0.026178
2	0.0052356	2		-	0	#N/A	#N/A			3		1.34998			0.0314136
3	0.0052356	2		-	0	#N/A	#N/A			4		2			0.0314136
4	0.0052356	2		-	0	#N/A	#N/A			5		1.34998			0.0314136
5	0.0052356	2		-	0	#N/A	#N/A			6		1.34998			0.0314136
6	0.0104712	2		-	0	#N/A	#N/A			7		0.639036			0.052356
7	0.0104712	2		-	0	#N/A	#N/A			8		2			0.052356
8	0.0104712	2		-	0	#N/A	#N/A			9		0.639036			0.052356
9	0.0104712	2		-	0	#N/A	#N/A			10		2			0.052356
10	0.0104712	2		-	0	#N/A	#N/A			11		1.27807	1.531		0.052356	0.0314136
11	0.0104712	2		-	0	#N/A	#N/A			12		0.639036	2		0.052356	0.0314136
12	0.0104712	2		-	0	#N/A	#N/A			13		2	2		0.052356	0.0314136
13	0.0104712	1		-	0	#N/A	#N/A			14		1.531	2		0.052356	0.0314136
14	0.0104712	2		-	0	#N/A	#N/A			15		1	2		0.052356	0.052356
15	0.0104712	1		-	0	#N/A	#N/A			16		2	2		0.0052356	0.052356
16	0.0104712	2		-	0	#N/A	#N/A			17		2	2		0.0052356	0.052356
17	0.0104712	2		-	0	#N/A	#N/A			18		2	2		0.0052356	0.052356
18	0.0104712	2		-	0	#N/A	#N/A			19		2	1.86077		0.0052356	0.052356
19	0.0104712	2		-	0	#N/A	#N/A			20		2	1.86077		0.0052356	0.052356
20	0.0104712	2		-	0	#N/A	#N/A			21		2	1.60337		0.0052356	0.052356
21	0.0104712	2		-	0	#N/A	#N/A			22		2	1.60337		0.0052356	0.052356
22	0.0104712	2		-	0	#N/A	#N/A			23		2	1.86077		0.0314136	0.052356
23	0.0104712	2		-	0	#N/A	#N/A			24		0.639036	1.70357		0.052356	0.052356
24	0.0104712	2		-	0	#N/A	#N/A			25		1.07807	1.74612		0.052356	0.052356
25	0.0157068	2		-	0	#N/A	#N/A			26		0.239036	1.85145		0.052356	0.052356
26	0.0157068	2		-	0	#N/A	#N/A			27		1.60337	1.85145		0.267016	0.052356
27	0.0157068	1.0817		-	0	#N/A	#N/A			28		1.86077	1.85145		0.267016	0.052356
28	0.0157068	2		-	0	#N/A	#N/A			29		1.53725	1.85145		0.267016	0.246073
29	0.0157068	2		-	0	#N/A	#N/A			30		0.779896	1.85145		0.267016	0.246073
30	0.0157068	2		-	0	#N/A	#N/A			31		1	1.74612		0.0104712	0.246073
31	0.0157068	2		-	0	#N/A	#N/A			32		1	1.74612		0.0104712	0.246073
32	0.0209424	2		-	0	#N/A	#N/A			33		2	1.74612		0.246073	0.246073
33	0.026178	1.27807		g	1	0.026178	1.27807	1		34		1.70357	1.74612		0.246073	0.246073
34	0.026178	1.02905		c	1	0.026178	1.02905	2		35		1.74612	1.74612		0.246073	0.246073
35	0.0314136	1.34998		u	1	0.0314136	1.34998	3		36		1.85145	1.74612		0.246073	0.246073
36	0.0314136	2		u	1	0.0314136	2	4		37		1.85145	1.74612		0.246073	0.246073
37	0.0314136	1.34998		u	1	0.0314136	1.34998	5		38		1.85145	1.85145		0.246073	0.246073
38	0.0314136	1.34998		u	1	0.0314136	1.34998	6		39		1.85145	1.74612		0.246073	0.246073
39	0.052356	0.639036		a	1	0.052356	0.639036	7		40		2	1.85145		0.246073	0.246073
40	0.052356	2		u	1	0.052356	2	8		41		1.74612	1.85145		0.246073	0.246073
41	0.052356	0.639036		g	1	0.052356	0.639036	9		42		1.85145	1.85145		0.246073	0.246073
42	0.052356	2		a	1	0.052356	2	10		43		1.85145	1.85145		0.246073	0.246073
43	0.052356	1.27807		g	1	0.052356	1.27807	11		44		1.70357	1.85145		0.246073	0.246073
44	0.052356	0.639036		c	1	0.052356	0.639036	12		45		0.924638	1.85145		0.246073	0.246073
45	0.052356	2		u	1	0.052356	2	13		46		2	1.85145		0.0104712	0.0104712
46	0.052356	1.531		g	1	0.052356	1.531	14		47		1	2		0.0104712	0.0104712
47	0.052356	1		u	1	0.052356	1	15		48		2	2		0.0104712	0.0104712
48	0.0052356	2		a	1	0.0052356	2	16		49		1	2		0.0104712	0.0104712
49	0.0052356	2		a	1	0.0052356	2	17		50		2	2		0.0052356	0.0052356
50	0.0052356	2		c	1	0.0052356	2	18		51		2	2		0.0052356	0.0052356
51	0.0052356	2		a	1	0.0052356	2	19		52		2	2		0.0052356	0.0052356
52	0.0052356	2		c	1	0.0052356	2	20		53		2	2		0.0052356	0.0052356
53	0.0052356	2		u	1	0.0052356	2	21		54		2	2		0.0052356	0.0052356
54	0.0052356	2		c	1	0.0052356	2	22		55		2	2		0.0052356	0.0052356
55	0.0314136	2		a	1	0.0314136	2	23		56		2	2		0.0052356	0.0052356
56	0.052356	0.639036		c	1	0.052356	0.639036	24		57		2	2		0.0052356	0.0052356
57	0.052356	1.07807		c	1	0.052356	1.07807	25		58		2	2		0.0052356	0.0052356
58	0.052356	0.239036		g	1	0.052356	0.239036	26		59		2	2		0.0052356	0.0052356
59	0.267016	1.60337		c	1	0.267016	1.60337	27		60		2	2		0.0052356	0.0052356
60	0.267016	1.86077		g	1	0.267016	1.86077	28		61		2	2		0.0052356	0.0052356
61	0.267016	1.53725		a	1	0.267016	1.53725	29		62		2	2		0.0052356	0.0052356
62	0.267016	0.779896		a	1	0.267016	0.779896	30		63		2	2		0.0052356	0.0052356
63	0.0104712	1		g	1	0.0104712	1	31		64		2	2		0.0052356	0.0052356
64	0.0104712	1		g	1	0.0104712	1	32		65		2	2		0.0052356	0.0052356
65	0.246073	2		u	1	0.246073	2	33		66		2	2		0.0052356	0.0052356
66	0.246073	1.70357		c	1	0.246073	1.70357	34		67		2	2		0.0052356	0.0052356
67	0.246073	1.74612		c	1	0.246073	1.74612	35		68		2	2		0.0052356	0.0052356
68	0.246073	1.85145		g	1	0.246073	1.85145	36		69		2	2		0.0052356	0.0052356
69	0.246073	1.85145		c	1	0.246073	1.85145	37		70		2	2		0.0052356	0.0052356
70	0.246073	1.85145		a	1	0.246073	1.85145	38		71		2	2		0.0052356	0.0052356
71	0.246073	1.85145		g	1	0.246073	1.85145	39		72		2	2		0.0052356	0.0052356
72	0.246073	2		c	1	0.246073	2	40		73		2	2		0.0052356	0.0052356
73	0.246073	1.74612		u	1	0.246073	1.74612	41		74		2	2		0.0052356	0.0052356
74	0.246073	1.85145		u	1	0.246073	1.85145	42		75		2	2		0.0052356	0.0052356
75	0.246073	1.85145		c	1	0.246073	1.85145	43		76		2	2		0.0052356	0.0052356
76	0.246073	1.70357		a	1	0.246073	1.70357	44		77		2	2		0.0052356	0.0052356
77	0.246073	0.924638		c	1	0.246073	0.924638	45		78		2	2		0.0052356	0.0052356
78	0.0104712	2		u	1	0.0104712	2	46		79		2	2		0.0052356	0.0052356
79	0.0104712	1		c	1	0.0104712	1	47		80		2	2		0.0052356	0.0052356
80	0.0104712	2		c	1	0.0104712	2	48		81		2	2		0.0052356	0.0052356
81	0.0104712	1		u	1	0.0104712	1	49		82		2	2		0.0052356	0.0052356
82	0.0052356	2		g	1	0.0052356	2	50		83		2	2		0.0052356	0.0052356
83	0.0052356	2		a	1	0.0052356	2	51		84		2	2		0.0052356	0.0052356
84	0.0052356	2		a	1	0.0052356	2	52		85		2	2		0.0052356	0.0052356
85	0.0052356	2		g	1	0.0052356	2	53		86		2	2		0.0052356	0.0052356
86	0.0052356	2		c	1	0.0052356	2	54		87		2	2		0.0052356	0.0052356
87	0.0052356	2		c	1	0.0052356	2	55		88		2	2		0.0052356	0.0052356
88	0.0052356	2		a	1	0.0052356	2	56		89		2	2		0.0052356	0.0052356
89	0.0052356	2		g	1	0.0052356	2	57		90		2	2		0.0052356	0.0052356
90	0.0052356	2		c	1	0.0052356	2	58		91		2	2		0.0052356	0.0052356
91	0.0052356	2		g	1	0.0052356	2	59		92		2	2		0.0052356	0.0052356
92	0.0052356	2		a	1	0.0052356	2	60		93		2	2		0.0052356	0.0052356
93	0.0052356	2		g	1	0.0052356	2	61		94		2	2		0.0052356	0.0052356
94	0.0052356	2		a	1	0.0052356	2	62		95		2	2		0.0052356	0.0052356
95	0.0052356	2		c	1	0.0052356	2	63		96		2	2		0.0052356	0.0052356
96	0.0052356	2		c	1	0.0052356	2	64		97		2	2		0.0052356	0.0052356
97	0.0052356	2		a	1	0.0052356	2	65		98		2	2		0.0052356	0.0052356
98	0.0052356	2		c	1	0.0052356	2	66		99		2	2		0.0052356	0.0052356
99	0.0052356	2		g	1	0.0052356	2	67		100		2	2		0.0052356	0.0052356
100	0.0052356	2		a	1	0.0052356	2	68		101		2	2		0.0052356	0.0052356
101	0.0052356	2		g	1	0.0052356	2	69		102		2	2		0.0052356	0.0052356
102	0.0052356	2		c	1	0.0052356	2	70		103		2	2		0.0052356	0.0052356
103	0.0052356	2		c	1	0.0052356	2	71		104		2	2		0.0052356	0.0052356
104	0.0052356	2		u	1	0.0052356	2	72		105		2	2		0.0052356	0.0052356
105	0.0052356	2		a	1	0.0052356	2	73		106		2	2		0.0052356	0.0052356
106	0.0052356	2		c	1	0.0052356	2	74		107		2	2		0.0052356	0.0052356
107	0.0052356	2		u	1	0.0052356	2	75		108		2	2		0.0052356	0.0052356
108	0.0052356	2		g	1	0.0052356	2	76		109		2	2		0.0052356	0.0052356
109	0.0052356	2		g	1	0.0052356	2	77		110		2	2		0.0052356	0.0052356
110	0.0052356	2		g	1	0.0052356	2	78		111		1	2		0.0104712	0.0104712
111	0.0052356	2		a	1	0.0052356	2	79		112		2	2		0.0104712	0.0104712
112	0.0052356	2		g	1	0.0052356	2	80		113		2	2		0.0104712	0.0104712
113	0.0052356	2		g	1	0.0052356	2	81		114		1.04557	2		0.0418848	0.0104712
114	0.0052356	2		a	1	0.0052356	2	82		115		2	2		0.0314136	0.0104712
115	0.0052356	2		a	1	0.0052356	2	83		116		1	2		0.0104712	0.0104712
116	0.0052356	2		c	1	0.0052356	2	84		117		1	2		0.0104712	0.0104712
117	0.0052356	2		g	1	0.0052356	2	85		118		1	1.40833		0.0104712	0.0104712
118	0.0052356	2		a	1	0.0052356	2	86		119		1	1.04557		0.0104712	0.0104712
119	0.0052356	2		a	1	0.0052356	2	87		120		1	1		0.0104712	0.0104712
120	0.0052356	2		c	1	0.0052356	2	88		121		2	1		0.0209424	0.0209424
121	0.0052356	2		a	1	0.0052356	2	89		122		2	1		0.0052356	0.0314136
122	0.0052356	2		a	1	0.0052356	2	90		123		2	1		0.0052356	0.0366492
123	0.0052356	2		c	1	0.0052356	2	91		124		0.621217	1		0.0366492	0.0366492
124	0.0052356	2		u	1	0.0052356	2	92		125		2	1		0.0366492	0.0366492
125	0.0052356	2		c	1	0.0052356	2	93		126		1.40833	1		0.0366492	0.0366492
126	0.0052356	2		c	1	0.0052356	2	94		127		0.851165	1		0.0366492	0.0366492
127	0.0052356	2		c	1	0.0052356	2	95		128		0.621217	1		0.0366492	0.0366492
128	0.0052356	2		g	1	0.0052356	2	96		129		0.851165	1		0.0366492	0.0366492
129	0.0052356	2		a	1	0.0052356	2	97		130		0.648356	1		0.0471204	0.0471204
130	0.0052356	2		c	1	0.0052356	2	98		131		1.55114	0.999365		0.167539	0.167539
131	0.0052356	2		g	1	0.0052356	2	99		132		0.709781	0.999365		0.293194	0.293194
132	0.0052356	2		c	1	0.0052356	2	100		133		1.41037	0.999365		0.293194	0.293194
133	0.0052356	2		g	1	0.0052356	2	101		134		0.567683	0.999365		0.308901	0.293194
134	0.0052356	2		c	1	0.0052356	2	102		135		0.985075	1.04659		0.314136	0.293194
135	0.0052356	2		c	1	0.0052356	2	103		136		0.914486	0.999365		0.324607	0.293194
136	0.0052356	2		g	1	0.0052356	2	104		137		1.04659	0.999365		0.324607	0.293194
137	0.0052356	2		c	1	0.0052356	2	105		138		1.42019	1.04659		0.324607	0.293194
138	0.0052356	2		c	1	0.0052356	2	106		139		0.999365	1.07242		0.324607	0.293194
139	0.0052356	2		u	1	0.0052356	2	107		140		1.21107	1.14177		0.324607	0.293194
140	0.0052356	2		u	1	0.0052356	2	108		141		0.954927	1.15966		0.329843	0.293194
141	0.0052356	2		a	1	0.0052356	2	109		142		1.07242	1.15966		0.324607	0.293194
142	0.0052356	2		a	1	0.0052356	2	110		143		1.15966	1.21107		0.298429	0.293194
143	0.0104712	1		g	1	0.0104712	1	111		144		1.28061	1.21107		0.204188	0.204188
144	0.0104712	2		a	1	0.0104712	2	112		145		1.14177	1.28061		0.204188	0.204188
145	0.0104712	2		g	1	0.0104712	2	113		146		0.542734	1.42019		0.0680628	0.0680628
146	0.0418848	1.04557		c	1	0.0418848	1.04557	114		147		2	2		0.0052356	0.0052356
147	0.0314136	2		u	1	0.0314136	2	115		148		2	2		0.0052356	0.0052356
148	0.0104712	1		g	1	0.0104712	1	116		149		2	2		0.0052356	0.0052356
149	0.0104712	1		u	1	0.0104712	1	117		150		2	2		0.0052356	0.0052356
150	0.0104712	1		a	1	0.0104712	1	118		151		2	2		0.0052356	0.0052356
151	0.0104712	1		a	1	0.0104712	1	119		152		2	2		0.0052356	0.0052356
152	0.0104712	1		c	1	0.0104712	1	120		153		2	2		0.0052356	0.0052356
153	0.0209424	2		a	1	0.0209424	2	121		154		2	2		0.0052356	0.0052356
154	0.0052356	2		c	1	0.0052356	2	122		155		2	2		0.0052356	0.0052356
155	0.0052356	2		u	1	0.0052356	2	123		156		2	2		0.0052356	0.0052356
156	0.0366492	0.621217		c	1	0.0366492	0.621217	124		157		2	2		0.0052356	0.0052356
157	0.0366492	2		a	1	0.0366492	2	125		158		2	2		0.0052356	0.0052356
158	0.0366492	1.40833		c	1	0.0366492	1.40833	126		159		2	2		0.0052356	0.0052356
159	0.0366492	0.851165		c	1	0.0366492	0.851165	127		160		2	2		0.0052356	0.0052356
160	0.0366492	0.621217		g	1	0.0366492	0.621217	128		161		2	2		0.0052356	0.0052356
161	0.0366492	0.851165		c	1	0.0366492	0.851165	129		162		2	2		0.0052356	0.0052356
162	0.0471204	0.648356		g	1	0.0471204	0.648356	130		163		2	2		0.0052356	0.0052356
163	0.167539	1.55114		a	1	0.167539	1.55114	131		164		2	2		0.0052356	0.0052356
164	0.293194	0.709781		a	1	0.293194	0.709781	132		165		2	2		0.0052356	0.0052356
165	0.293194	1.41037		g	1	0.293194	1.41037	133		166		2	2		0.0052356	0.0052356
166	0.308901	0.567683		g	1	0.308901	0.567683	134		167		2	2		0.0052356	0.0052356
167	0.314136	0.985075		u	1	0.314136	0.985075	135		168		2	2		0.0052356	0.0052356
168	0.324607	0.914486		c	1	0.324607	0.914486	136		169		2	2		0.0052356	0.0052356
169	0.324607	1.04659		u	1	0.324607	1.04659	137		170		2	2		0.0052356	0.0052356
170	0.324607	1.42019		g	1	0.324607	1.42019	138		171		2	2		0.0052356	0.0052356
171	0.324607	0.999365		c	1	0.324607	0.999365	139		172		2	2		0.0052356	0.0052356
172	0.324607	1.21107		a	1	0.324607	1.21107	140		173		2	2		0.0052356	0.0052356
173	0.329843	0.954927		g	1	0.329843	0.954927	141		174		2	2		0.0052356	0.0052356
174	0.324607	1.07242		c	1	0.324607	1.07242	142		175		2	2		0.0052356	0.0052356
175	0.298429	1.15966		u	1	0.298429	1.15966	143		176		2	2		0.0052356	0.0052356
176	0.204188	1.28061		u	1	0.204188	1.28061	144		177		2	2		0.0052356	0.0052356
177	0.204188	1.14177		c	1	0.204188	1.14177	145		178		2	2		0.0052356	0.0052356
178	0.0680628	0.542734		a	1	0.0680628	0.542734	146		179		2	2		0.0052356	0.0052356
179	0.0052356	2		c	1	0.0052356	2	147		180		2	2		0.0052356	0.0052356
180	0.0052356	2		u	1	0.0052356	2	148		181		2	2		0.0052356	0.0052356
181	0.0052356	2		c	1	0.0052356	2	149		182		2	2		0.0052356	0.0052356
182	0.0052356	2		c	1	0.0052356	2	150		183		2	2		0.0052356	0.0052356
183	0.0052356	2		u	1	0.0052356	2	151		184		2	2		0.0052356	0.0052356
184	0.0052356	2		g	1	0.0052356	2	152		185		2	2		0.0052356	0.0052356
185	0.0052356	2		a	1	0.0052356	2	153		186		2	2		0.0052356	0.0052356
186	0.0052356	2		g	1	0.0052356	2	154		187		2	2		0.0052356	0.0052356
187	0.0052356	2		c	1	0.0052356	2	155		188		2	2		0.0052356	0.0052356
188	0.0052356	2		c	1	0.0052356	2	156		189		2	2		0.0052356	0.0052356
189	0.0052356	2		a	1	0.0052356	2	157		190		2	2		0.0052356	0.0052356
190	0.0052356	2		g	1	0.0052356	2	158		191		2	2		0.0052356	0.0052356
191	0.0052356	2		c	1	0.0052356	2	159		192		2	2		0.0052356	0.0052356
192	0.0052356	2		g	1	0.0052356	2	160		193		2	2		0.0052356	0.0052356
193	0.0052356	2		a	1	0.0052356	2	161		194		2	2		0.0052356	0.0052356
194	0.0052356	2		g	1	0.0052356	2	162		195		2	2		0.0052356	0.0052356
195	0.0052356	2		a	1	0.0052356	2	163		196		2	2		0.0052356	0.0052356
196	0.0052356	2		c	1	0.0052356	2	164		197		2	2		0.0052356	0.0052356
197	0.0052356	2		c	1	0.0052356	2	165		198		2	2		0.0052356	0.0052356
198	0.0052356	2		a	1	0.0052356	2	166		199		2	2		0.0052356	0.0052356
199	0.0052356	2		c	1	0.0052356	2	167		200		2	2		0.0052356	0.0052356
200	0.0052356	2		g	1	0.0052356	2	168		201		2	2		0.0052356	0.0052356
201	0.0052356	2		a	1	0.0052356	2	169		202		2	2		0.0052356	0.0052356
202	0.0052356	2		a	1	0.0052356	2	170		203		2	2		0.0052356	0.0052356
203	0.0052356	2		c	1	0.0052356	2	171		204		2	2		0.0052356	0.0052356
204	0.0052356	2		c	1	0.0052356	2	172		205		2	2		0.0052356	0.0052356
205	0.0052356	2		c	1	0.0052356	2	173		206		2	2		0.0052356	0.0052356
206	0.0052356	2		a	1	0.0052356	2	174		207		2	2		0.0052356	0.0052356
207	0.0052356	2		c	1	0.0052356	2	175		208		2	2		0.0052356	0.0052356
208	0.0052356	2		c	1	0.0052356	2	176		209		2	2		0.0052356	0.0052356
209	0.0052356	2		a	1	0.0052356	2	177		210		2	2		0.0052356	0.0052356
210	0.0052356	2		g	1	0.0052356	2	178		211		2	2		0.0052356	0.0052356
211	0.0052356	2		a	1	0.0052356	2	179		212		2	2		0.0052356	0.0052356
212	0.0052356	2		a	1	0.0052356	2	180		213		2	2		0.0052356	0.0052356
213	0.0052356	2		g	1	0.0052356	2	181		214		2	2		0.0052356	0.0052356
214	0.0052356	2		g	1	0.0052356	2	182		215		2	2		0.0052356	0.0052356
215	0.0052356	2		a	1	0.0052356	2	183		216		2	2		0.0052356	0.0052356
216	0.0052356	2		a	1	0.0052356	2	184		217		2	2		0.0052356	0.0052356
217	0.0052356	2		a	1	0.0052356	2	185		218		2	2		0.0052356	0.0052356
218	0.0052356	2		a	1	0.0052356	2	186		219		2	2		0.0052356	0.0052356
219	0.0052356	2		a	1	0.0052356	2	187		220		2	2		0.0052356	0.0052356
220	0.0052356	2		a	1	0.0052356	2	188		221		2	2		0.0052356	0.0052356
221	0.0052356	2		c	1	0.0052356	2	189		222		2	2		0.0052356	0.0052356
222	0.0052356	2		u	1	0.0052356	2	190		223		2	2		0.0052356	0.0052356
223	0.0052356	2		c	1	0.0052356	2	191		224		2	2		0.0052356	0.0052356
224	0.0052356	2		c	1	0.0052356	2	192		225		2	2		0.0052356	0.0052356
225	0.0052356	2		g	1	0.0052356	2	193		226		2	2		0.0052356	0.0052356
226	0.0052356	2		a	1	0.0052356	2	194		227		2	2		0.0052356	0.0052356
227	0.0052356	2		a	1	0.0052356	2	195		228		2	2		0.0052356	0.0052356
228	0.0052356	2		c	1	0.0052356	2	196		229		2	2		0.0052356	0.0052356
229	0.0052356	2		a	1	0.0052356	2	197		230		2	2		0.0052356	0.0052356
230	0.0052356	2		c	1	0.0052356	2	198		231		2	2		0.0052356	0.0052356
231	0.0052356	2		a	1	0.0052356	2	199		232		2	2		0.0052356	0.0052356
232	0.0052356	2		u	1	0.0052356	2	200		233		2	2		0.0052356	0.0052356
233	0.0052356	2		c	1	0.0052356	2	201		234		2	2		0.0052356	0.0052356
234	0.0052356	2		u	1	0.0052356	2	202		235		2	2		0.0052356	0.0052356
235	0.0052356	2		g	1	0.0052356	2	203		236		2	2		0.0052356	0.0052356
236	0.0052356	2		a	1	0.0052356	2	204		237		2	2		0.0052356	0.0052356
237	0.0052356	2		a	1	0.0052356	2	205		238		2	2		0.0052356	0.0052356
238	0.0052356	2		c	1	0.0052356	2	206		239		2	2		0.0052356	0.0052356
239	0.0052356	2		a	1	0.0052356	2	207		240		2	2		0.0052356	0.0052356
240	0.0052356	2		u	1	0.0052356	2	208		241		2	2		0.0052356	0.0052356
241	0.0052356	2		c	1	0.0052356	2	209		242		2	2		0.0052356	0.0052356
242	0.0052356	2		a	1	0.0052356	2	210		243		2	2		0.0052356	0.0052356
243	0.0052356	2		g	1	0.0052356	2	211		244		2	2		0.0052356	0.0052356
244	0.0052356	2		a	1	0.0052356	2	212		245		2	2		0.0052356	0.0052356
245	0.0052356	2		a	1	0.0052356	2	213		246		2	2		0.0052356	0.0052356
246	0.0052356	2		g	1	0.0052356	2	214		247		2	2		0.0052356	0.0052356
247	0.0052356	2		c	1	0.0052356	2	215		248		2	2		0.0052356	0.0052356
248	0.0052356	2		a	1	0.0052356	2	216		249		2	2		0.0052356	0.0052356
249	0.0052356	2		a	1	0.0052356	2	217		250		2	2		0.0052356	0.0052356
250	0.0052356	2		c	1	0.0052356	2	218		251		2	2		0.0052356	0.0052356
251	0.0052356	2		a	1	0.0052356	2	219		252		2	2		0.0052356	0.0052356
252	0.0052356	2		a	1	0.0052356	2	220		253		2	2		0.0052356	0.0052356
253	0.0052356	2		a	1	0.0052356	2	221		254		2	2		0.0052356	0.0052356
254	0.0052356	2		c	1	0.0052356	2	222		255		2	2		0.0052356	0.0052356
255	0.0052356	2		u	1	0.0052356	2	223		256		2	2		0.0052356	0.0052356
256	0.0052356	2		c	1	0.0052356	2	224		257		2	2		0.0052356	0.0052356
257	0.0052356	2		c	1	0.0052356	2	225		258		2	2		0.0052356	0.0052356
258	0.0052356	2		g	1	0.0052356	2	226		259		2	2		0.0052356	0.0052356
259	0.0052356	2		g	1	0.0052356	2	227		260		2	2		0.0052356	0.0052356
260	0.0052356	2		a	1	0.0052356	2	228		261		2	2		0.0052356	0.0052356
261	0.0052356	2		c	1	0.0052356	2	229		262		2	2		0.0052356	0.0052356
262	0.0052356	2		a	1	0.0052356	2	230		263		2	2		0.0052356	0.0052356
263	0.0052356	2		c	1	0.0052356	2	231		264		2	2		0.0052356	0.0052356
264	0.0052356	2		g	1	0.0052356	2	232		265		2	2		0.0052356	0.0052356
265	0.0052356	2		c	1	0.0052356	2	233		266		2	2		0.0052356	0.0052356
266	0.0052356	2		c	1	0.0052356	2	234		267		2	2		0.0052356	0.0052356
267	0.0052356	2		g	1	0.0052356	2	235		268		2	2		0.0052356	0.0052356
268	0.0052356	2		c	1	0.0052356	2	236		269		2	2		0.0052356	0.0052356
269	0.0052356	2		c	1	0.0052356	2	237		270		2	2		0.0052356	0.0052356
270	0.0052356	2		u	1	0.0052356	2	238		271		2	2		0.0052356	0.0052356
271	0.0052356	2		u	1	0.0052356	2	239		272		0.540852	1.62996		0.0314136	0.0314136
272	0.0052356	2		u	1	0.0052356	2	240		273		0.0758256	1.60878		0.0732984	0.0732984
273	0.0052356	2		a	1	0.0052356	2	241		274		0.65013	1.51454		0.157068	0.157068
274	0.0052356	2		a	1	0.0052356	2	242		275		0.36727	1.44105		0.172775	0.172775
275	0.0052356	2		g	1	0.0052356	2	243		276		0.231244	1.44105		0.204188	0.204188
276	0.0052356	2		a	1	0.0052356	2	244		277		0.653091	1.44105		0.204188	0.204188
277	0.0052356	2		a	1	0.0052356	2	245		278		0.380381	1.15299		0.235602	0.235602
278	0.0052356	2		c	1	0.0052356	2	246		279		1.60878	0.944219		0.696335	0.235602
279	0.0052356	2		u	1	0.0052356	2	247		280		0.719413	0.719413		0.696335	0.235602
280	0.0052356	2		g	1	0.0052356	2	248		281		1.51454	0.653091		0.696335	0.235602
281	0.0052356	2		u	1	0.0052356	2	249		282		1.62996	0.653091		0.696335	0.235602
282	0.0052356	2		a	1	0.0052356	2	250		283		0.944219	0.653091		0.701571	0.235602
283	0.0052356	2		a	1	0.0052356	2	251		284		0.584188	0.719413		0.701571	0.235602
284	0.0052356	2		c	1	0.0052356	2	252		285		1.44105	0.944219		0.701571	0.235602
285	0.0052356	2		a	1	0.0052356	2	253		286		1.45857	0.944219		0.701571	0.235602
286	0.0052356	2		c	1	0.0052356	2	254		287		1.48279	0.944219		0.691099	0.235602
287	0.0052356	2		u	1	0.0052356	2	255		288		1.15299	0.944219		0.696335	0.235602
288	0.0052356	2		c	1	0.0052356	2	256		289		0.589152	1.15299		0.0942408	0.0942408
289	0.0052356	2		a	1	0.0052356	2	257		290		0.516341	0.944219		0.0890052	0.0890052
290	0.0052356	2		c	1	0.0052356	2	258		291		0.219361	0.944219		0.0837696	0.0837696
291	0.0052356	2		u	1	0.0052356	2	259		292		1.18872	0.944219		0.0628272	0.0628272
292	0.0052356	2		g	1	0.0052356	2	260		293		0.516644	0.811278		0.0628272	0.0628272
293	0.0052356	2		c	1	0.0052356	2	261		294		2	0.811278		0.0628272	0.0628272
294	0.0052356	2		g	1	0.0052356	2	262		295		1.18331	1.15299		0.0628272	0.0628272
295	0.0052356	2		a	1	0.0052356	2	263		296		0.674989	1.15299		0.0628272	0.0628272
296	0.0052356	2		g	1	0.0052356	2	264		297		0.811278	1.15299		0.0628272	0.0628272
297	0.0052356	2		g	1	0.0052356	2	265		298		0.323263	1.15299		0.0575916	0.0628272
298	0.0052356	2		g	1	0.0052356	2	266		299		2	1		0.0575916	0.0628272
299	0.0052356	2		u	1	0.0052356	2	267		300		0.748371	1.15465		0.0628272	0.0575916
300	0.0052356	2		c	1	0.0052356	2	268		301		0.445415	1.18331		0.0628272	0.0575916
301	0.0052356	2		c	1	0.0052356	2	269		302		1.15465	1.18872		0.0575916	0.0575916
302	0.0052356	2		g	1	0.0052356	2	270		303		0.607853	1.2358		0.0471204	0.0471204
303	0.0052356	2		c	1	0.0052356	2	271		304		2	1.34998		0.0471204	0.0471204
304	0.0314136	0.540852		g	1	0.0314136	0.540852	272		305		1.2358	1.34998		0.0471204	0.0471204
305	0.0732984	0.0758256		g	1	0.0732984	0.0758256	273		306		1.34998	1.34998		0.0314136	0.0314136
306	0.157068	0.65013		c	1	0.157068	0.65013	274		307		1.34998	2		0.0314136	0.0314136
307	0.172775	0.36727		u	1	0.172775	0.36727	275		308		2	2		0.0314136	0.0314136
308	0.204188	0.231244		u	1	0.204188	0.231244	276		309		1	2		0.0104712	0.0104712
309	0.204188	0.653091		c	1	0.204188	0.653091	277		310		2	2		0.0052356	0.0052356
310	0.235602	0.380381		a	1	0.235602	0.380381	278		311		2	2		0.0052356	0.0052356
311	0.696335	1.60878		u	1	0.696335	1.60878	279		312		2	2		0.0052356	0.0052356
312	0.696335	0.719413		u	1	0.696335	0.719413	280		313		2	2		0.0052356	0.0052356
313	0.696335	1.51454		c	1	0.696335	1.51454	281		314		2	2		0.0052356	0.0052356
314	0.696335	1.62996		u	1	0.696335	1.62996	282		315		2	2		0.0052356	0.0052356
315	0.701571	0.944219		u	1	0.701571	0.944219	283		316		2	2		0.0052356	0.0052356
316	0.701571	0.584188		g	1	0.701571	0.584188	284		317		2	2		0.0052356	0.0052356
317	0.701571	1.44105		a	1	0.701571	1.44105	285		318		2	2		0.0052356	0.0052356
318	0.701571	1.45857		a	1	0.701571	1.45857	286		319		2	2		0.0052356	0.0052356
319	0.691099	1.48279		g	1	0.691099	1.48279	287		320		2	2		0.0052356	0.0052356
320	0.696335	1.15299		u	1	0.696335	1.15299	288		321		2	2		0.0052356	0.0052356
321	0.0942408	0.589152		g	1	0.0942408	0.589152	289		322		2	2		0.0052356	0.0052356
322	0.0890052	0.516341		a	1	0.0890052	0.516341	290		323		2	2		0.0052356	0.0052356
323	0.0837696	0.219361		g	1	0.0837696	0.219361	291		324		2	2		0.0052356	0.0052356
324	0.0575916	1.5605		-	0	#N/A	#N/A			325		2	2		0.0052356	0.0052356
325	0.0575916	2		-	0	#N/A	#N/A			326		2	2		0.0052356	0.0052356
326	0.0575916	1.31596		-	0	#N/A	#N/A			327		2	2		0.0052356	0.0052356
327	0.0628272	1.18872		u	1	0.0628272	1.18872	292		328		2	2		0.0052356	0.0052356
328	0.0628272	0.516644		g	1	0.0628272	0.516644	293		329		2	2		0.0052356	0.0052356
329	0.0628272	2		a	1	0.0628272	2	294		330		2	2		0.0052356	0.0052356
330	0.0628272	1.18331		g	1	0.0628272	1.18331	295		331		2	2		0.0052356	0.0052356
331	0.0628272	0.674989		a	1	0.0628272	0.674989	296		332		2	2		0.0052356	0.0052356
332	0.0628272	0.811278		c	1	0.0628272	0.811278	297		333		2	2		0.0104712	0.0104712
333	0.0575916	0.323263		c	1	0.0575916	0.323263	298		334		1	2		0.0104712	0.0104712
334	0.0575916	2		a	1	0.0575916	2	299		335		2	1.531		0.0104712	0.0104712
335	0.0628272	0.748371		a	1	0.0628272	0.748371	300		336		1	1.531		0.0104712	0.0104712
336	0.0628272	0.445415		g	1	0.0628272	0.445415	301		337		1	1.45644		0.0104712	0.0104712			0.0052356
337	0.0575916	1.15465		a	1	0.0575916	1.15465	302		338		1	1.45644		0.0104712	0.0104712
338	0.0471204	0.607853		a	1	0.0471204	0.607853	303		339		1	1.37908		0.0104712	0.0104712
339	0.0471204	2		c	1	0.0471204	2	304		340		1.45644	1.37908		0.0418848	0.0418848
340	0.0471204	1.2358		c	1	0.0471204	1.2358	305		341		1.531	1.37908		0.052356	0.0471204			1.53977
341	0.0314136	1.34998		c	1	0.0314136	1.34998	306		342		0.278072	1.31733		0.052356	0.0471204			1.35931
342	0.0314136	1.34998		a	1	0.0314136	1.34998	307		343		0.775606	1.31733		0.0471204	0.052356
343	0.0314136	2		c	1	0.0314136	2	308		344		0.775606	1.31733		0.0471204	0.052356
344	0.0104712	1		c	1	0.0104712	1	309		345		0.84322	1.37908		0.052356	0.052356
345	0.0052356	2		a	1	0.0052356	2	310		346		1.83243	1.37908		0.633508	0.445026
346	0.0052356	2		g	1	0.0052356	2	311		347		0.9347	1.42397		0.638743	0.560209
347	0.0052356	2		u	1	0.0052356	2	312		348		2	1.42397		0.638743	0.633508
348	0.0052356	2		u	1	0.0052356	2	313		349		1.37908	1.45644		0.643979	0.638743
349	0.0052356	2		c	1	0.0052356	2	314		350		1.46506	1.45644		0.643979	0.638743
350	0.0052356	2		u	1	0.0052356	2	315		351		2	1.42397		0.643979	0.638743
351	0.0052356	2		g	1	0.0052356	2	316		352		1.31733	1.37908		0.445026	0.638743
352	0.0052356	2		g	1	0.0052356	2	317		353		1.5603	1.42397		0.65445	0.638743
353	0.0052356	2		a	1	0.0052356	2	318		354		1.81462	1.42397		0.65445	0.638743
354	0.0052356	2		c	1	0.0052356	2	319		355		1.42397	1.42397		0.560209	0.638743
355	0.0052356	2		a	1	0.0052356	2	320		356		1.51023	1.42397		0.680628	0.638743
356	0.0052356	2		c	1	0.0052356	2	321		357		2	1.42397		0.685864	0.638743
357	0.0052356	2		a	1	0.0052356	2	322		358		1.05487	1.46506		0.685864	0.643979
358	0.0052356	2		a	1	0.0052356	2	323		359		1.49197	1.46506		0.685864	0.643979
359	0.0052356	2		u	1	0.0052356	2	324		360		1.10951	1.49197		0.0680628	0.643979
360	0.0052356	2		u	1	0.0052356	2	325		361		0.84322	1.49197		0.052356	0.65445
361	0.0052356	2		u	1	0.0052356	2	326		362		0.905086	1.42397		0.0732984	0.65445
362	0.0052356	2		c	1	0.0052356	2	327		363		1.64664	1.42397		0.078534	0.680628
363	0.0052356	2		a	1	0.0052356	2	328		364		0.12733	1.42397		0.0890052	0.685864
364	0.0052356	2		a	1	0.0052356	2	329		365		1.00892	1.39586		0.0942408	0.685864
365	0.0052356	2		g	1	0.0052356	2	330		366		0.387803	1.37872		0.0942408	0.685864
366	0.0052356	2		u	1	0.0052356	2	331		367		1.81282	1.37872		0.732984	0.722513
367	0.0052356	2		c	1	0.0052356	2	332		368		1.66861	1.37872		0.727749	0.722513
368	0.0104712	2		c	1	0.0104712	2	333		369		1.74338	1.37872		0.727749	0.722513
369	0.0104712	1		u	1	0.0104712	1	334		370		1.52824	1.36567		0.727749	0.722513
370	0.0104712	2		c	1	0.0104712	2	335		371		0.70545	1.37872		0.727749	0.722513
371	0.0104712	1		a	1	0.0104712	1	336		372		1.26507	1.39586		0.722513	0.722513
372	0.0104712	1		g	1	0.0104712	1	337		373		1.36567	1.39586		0.722513	0.722513
373	0.0104712	1		g	1	0.0104712	1	338		374		1.44478	1.37872		0.722513	0.722513
374	0.0104712	1		u	1	0.0104712	1	339		375		1.39586	1.39048		0.722513	0.722513
375	0.0418848	1.45644		g	1	0.0418848	1.45644	340		376		1.37872	1.39586		0.722513	0.722513
376	0.052356	1.531		c	1	0.052356	1.531	341		377		1.65218	1.39586		0.722513	0.722513
377	0.052356	0.278072		c	1	0.052356	0.278072	342		378		1.56381	1.39048		0.722513	0.722513
378	0.0471204	0.775606		a	1	0.0471204	0.775606	343		379		1.21827	1.37872		0.712042	0.712042
379	0.0471204	0.775606		u	1	0.0471204	0.775606	344		380		1.27967	1.37872		0.706806	0.706806
380	0.052356	0.84322		c	1	0.052356	0.84322	345		381		1.6547	1.36567		0.706806	0.706806
381	0.633508	1.83243		a	1	0.633508	1.83243	346		382		1.56317	1.36567		0.701571	0.701571
382	0.638743	0.9347		a	1	0.638743	0.9347	347		383		1.32187	1.36567		0.701571	0.701571
383	0.638743	2		u	1	0.638743	2	348		384		1.34658	1.34658		0.591623	0.701571
384	0.643979	1.37908		a	1	0.643979	1.37908	349		385		1.39048	1.34658		0.596859	0.701571
385	0.643979	1.46506		u	1	0.643979	1.46506	350		386		1.66891	1.34658		0.696335	0.701571
386	0.643979	2		u	1	0.643979	2	351		387		0.592143	1.34658		0.701571	0.701571
387	0.445026	1.31733		c	1	0.445026	1.31733	352		388		1.22882	1.34658		0.518325	0.701571
388	0.0418848	1.04557		-	0	#N/A	#N/A			389		0.75962	1.34658		0.513089	0.696335
389	0.0209424	1.18872		-	0	#N/A	#N/A			390		1.64415	1.39048		0.701571	0.696335
390	0.0209424	1.18872		-	0	#N/A	#N/A			391		0.965457	1.44931		0.701571	0.696335
391	0.0157068	2		-	0	#N/A	#N/A			392		1.33239	1.39048		0.701571	0.696335
392	0.0157068	2		-	0	#N/A	#N/A			393		0.999574	1.34658		0.701571	0.696335
393	0.0471204	0.469507		-	0	#N/A	#N/A			394		1.31422	1.34658		0.685864	0.696335
394	0.65445	1.5603		u	1	0.65445	1.5603	353		395		1.54708	1.39048		0.685864	0.701571
395	0.65445	1.81462		g	1	0.65445	1.81462	354		396		1.60726	1.44931		0.685864	0.701571
396	0.560209	1.42397		a	1	0.560209	1.42397	355		397		1.44931	1.34126		0.685864	0.701571
397	0.680628	1.51023		a	1	0.680628	1.51023	356		398		1.53479	1.34126		0.675393	0.701571
398	0.685864	2		a	1	0.685864	2	357		399		1.81929	1.34126		0.675393	0.701571
399	0.685864	1.05487		a	1	0.685864	1.05487	358		400		1.67724	1.34126		0.712042	0.701571
400	0.685864	1.49197		u	1	0.685864	1.49197	359		401		1.52346	1.33847		0.722513	0.701571
401	0.0680628	1.10951		g	1	0.0680628	1.10951	360		402		1.1783	1.33847		0.722513	0.685864
402	0.0052356	2		-	0	#N/A	#N/A			403		1.34126	1.33847		0.727749	0.685864
403	0.052356	0.84322		g	1	0.052356	0.84322	361		404		1.14666	1.33847		0.727749	0.685864
404	0.0732984	0.905086		c	1	0.0732984	0.905086	362		405		1.51528	1.33847		0.727749	0.685864
405	0.078534	1.64664		a	1	0.078534	1.64664	363		406		1.46197	1.32185		0.727749	0.675393
406	0.0890052	0.12733		g	1	0.0890052	0.12733	364		407		1.33847	1.27807		0.727749	0.675393
407	0.0942408	1.00892		u	1	0.0942408	1.00892	365		408		0.545975	1.27807		0.146597	0.628272
408	0.0942408	0.387803		g	1	0.0942408	0.387803	366		409		0.469507	1.27807		0.141361	0.628272
409	0.732984	1.81282		a	1	0.732984	1.81282	367		410		0.712946	1.27807		0.0732984	0.617801
410	0.727749	1.66861		u	1	0.727749	1.66861	368		411		0.310608	1.27807		0.0732984	0.617801
411	0.727749	1.74338		u	1	0.727749	1.74338	369		412		0.761099	1.27807		0.0680628	0.560209
412	0.727749	1.52824		u	1	0.727749	1.52824	370		413		0.33082	1.32185		0.0680628	0.465969
413	0.727749	0.70545		u	1	0.727749	0.70545	371		414		0.478072	1.27807		0.026178	0.465969
414	0.0052356	2		-	0	#N/A	#N/A			415		1.27807	1.27807		0.026178	0.465969
415	0.0209424	2		-	0	#N/A	#N/A			416		1.32185	1.06521		0.617801	0.465969
416	0.0209424	1.18872		-	0	#N/A	#N/A			417		0.792808	1.06521		0.617801	0.465969
417	0.0209424	0.5		-	0	#N/A	#N/A			418		1.86104	1.06521		0.628272	0.465969
418	0.0209424	1.18872		-	0	#N/A	#N/A			419		1.54171	1.27807		0.628272	0.560209
419	0.0209424	1.18872		-	0	#N/A	#N/A			420		1.65189	1.29572		0.560209	0.617801
420	0.0209424	2		-	0	#N/A	#N/A			421		1.74731	1.29572		0.445026	0.617801
421	0.0209424	2		-	0	#N/A	#N/A			422		1.3662	1.32185		0.450262	0.628272
422	0.0209424	1.18872		-	0	#N/A	#N/A			423		1.61089	1.32185		0.465969	0.628272
423	0.0157068	1.0817		-	0	#N/A	#N/A			424		0.85331	1.32185		0.680628	0.680628
424	0.0157068	1.0817		-	0	#N/A	#N/A			425		1.06521	1.35931		0.732984	0.691099
425	0.0157068	2		-	0	#N/A	#N/A			426		0.657543	1.35931		0.732984	0.691099
426	0.722513	1.26507		u	1	0.722513	1.26507	372		427		1.67683	1.3662		0.732984	0.732984
427	0.722513	1.36567		a	1	0.722513	1.36567	373		428		1.74476	1.38026		0.732984	0.732984
428	0.722513	1.44478		u	1	0.722513	1.44478	374		429		1.35931	1.3662		0.753927	0.732984
429	0.722513	1.39586		u	1	0.722513	1.39586	375		430		1.29572	1.3662		0.691099	0.732984
430	0.722513	1.37872		c	1	0.722513	1.37872	376		431		1.28471	1.3662		0.691099	0.753927
431	0.722513	1.65218		a	1	0.722513	1.65218	377		432		1.38026	1.3662		0.910995	0.874346
432	0.722513	1.56381		a	1	0.722513	1.56381	378		433		0.648211	1.38026		0.874346	0.900524
433	0.712042	1.21827		c	1	0.712042	1.21827	379		434		0.993635	1.38026		0.905759	0.905759
434	0.706806	1.27967		c	1	0.706806	1.27967	380		435		1.41646	1.41646		0.905759	0.905759
435	0.706806	1.6547		u	1	0.706806	1.6547	381		436		0.792232	1.4364		0.900524	0.910995
436	0.701571	1.56317		g	1	0.701571	1.56317	382		437		1.89988	1.4439		0.931937	0.931937
437	0.701571	1.32187		u	1	0.701571	1.32187	383		438		1.58879	1.4439		0.931937	0.931937
438	0.591623	1.34658		a	1	0.591623	1.34658	384		439		1.15115	1.4364		0.963351	0.931937
439	0.596859	1.39048		u	1	0.596859	1.39048	385		440		1.80037	1.4364		0.963351	0.931937
440	0.696335	1.66891		a	1	0.696335	1.66891	386		441		1.4364	1.4364		0.95288	0.931937
441	0.701571	0.592143		a	1	0.701571	0.592143	387		442		1.47466	1.4439		0.942408	0.931937
442	0.518325	1.22882		g	1	0.518325	1.22882	388		443		1.79682	1.4439		0.942408	0.931937
443	0.513089	0.75962		g	1	0.513089	0.75962	389		444		1.50132	1.4439		0.931937	0.931937
444	0.701571	1.64415		c	1	0.701571	1.64415	390		445		1.52398	1.4439		0.931937	0.931937
445	0.701571	0.965457		a	1	0.701571	0.965457	391		446		1.4439	1.4439		0.931937	0.937173
446	0.701571	1.33239		c	1	0.701571	1.33239	392		447		1.78734	1.47466		0.931937	0.942408
447	0.701571	0.999574		u	1	0.701571	0.999574	393		448		1.55422	1.4439		0.926702	0.942408
448	0.685864	1.31422		u	1	0.685864	1.31422	394		449		1.03519	1.4398		0.926702	0.942408
449	0.685864	1.54708		u	1	0.685864	1.54708	395		450		1.08	1.4439		0.890052	0.942408
450	0.685864	1.60726		c	1	0.685864	1.60726	396		451		1.24023	1.4439		0.937173	0.942408
451	0.685864	1.44931		a	1	0.685864	1.44931	397		452		1.6644	1.46528		0.942408	0.942408
452	0.670157	1.60889		-	0	#N/A	#N/A			453		1.29447	1.4439		0.95288	0.942408
453	0.664921	1.61625		-	0	#N/A	#N/A			454		1.20152	1.4398		0.942408	0.947644
454	0.0314136	1		-	0	#N/A	#N/A			455		1.35543	1.4398		0.947644	0.947644
455	0.0471204	0.342257		-	0	#N/A	#N/A			456		1.40829	1.43012		0.947644	0.95288
456	0.0418848	0.701205		-	0	#N/A	#N/A			457		1.54882	1.43012		0.963351	0.958115
457	0.0418848	1.18872		-	0	#N/A	#N/A			458		1.4398	1.42111		0.963351	0.963351
458	0.0366492	0.621217		-	0	#N/A	#N/A			459		1.43012	1.42111		0.958115	0.963351
459	0.0366492	1.40833		-	0	#N/A	#N/A			460		1.55889	1.43012		0.968586	0.963351
460	0.0366492	0.851165		-	0	#N/A	#N/A			461		1.46528	1.43012		0.968586	0.963351
461	0.0366492	1.40833		-	0	#N/A	#N/A			462		1.62444	1.4398		0.968586	0.963351
462	0.0366492	1.01477		-	0	#N/A	#N/A			463		1.33779	1.4398		0.968586	0.963351
463	0.0314136	1.34998		-	0	#N/A	#N/A			464		1.42111	1.46528		0.963351	0.963351
464	0.0052356	2		-	0	#N/A	#N/A			465		1.59925	1.46528		0.963351	0.963351
465	0.0052356	2		-	0	#N/A	#N/A			466		1.11737	1.47374		0.963351	0.963351
466	0.0052356	2		-	0	#N/A	#N/A			467		1.47374	1.47374		0.963351	0.963351
467	0.0052356	2		-	0	#N/A	#N/A			468		1.17493	1.47374		0.963351	0.958115
468	0.0052356	2		-	0	#N/A	#N/A			469		1.82561	1.47374		0.95288	0.95288
469	0.0052356	2		-	0	#N/A	#N/A			470		1.47433	1.47433		0.95288	0.95288
470	0.0052356	2		-	0	#N/A	#N/A			471		0.801516	1.47433		0.947644	0.947644
471	0.0052356	2		-	0	#N/A	#N/A			472		1.65812	1.47433		0.921466	0.926702
472	0.0314136	0.748371		-	0	#N/A	#N/A			473		1.75418	1.47433		0.921466	0.926702
473	0.0314136	0.748371		-	0	#N/A	#N/A			474		1.78308	1.47433		0.905759	0.926702
474	0.052356	0.639036		-	0	#N/A	#N/A			475		1.43227	1.47433		0.926702	0.926702
475	0.0628272	1.0817		-	0	#N/A	#N/A			476		1.71435	1.47433		0.926702	0.926702
476	0.0628272	0.144611		-	0	#N/A	#N/A			477		1.1704	1.59884		0.926702	0.921466
477	0.0628272	0.719328		-	0	#N/A	#N/A			478		1.76439	1.61538		0.926702	0.921466
478	0.0628272	0.719328		-	0	#N/A	#N/A			479		1.40919	1.64686		0.926702	0.921466
479	0.0680628	2		-	0	#N/A	#N/A			480		1.74282	1.64686		0.921466	0.921466
480	0.0732984	0.801883		-	0	#N/A	#N/A			481		1.9103	1.64686		0.921466	0.921466
481	0.0732984	1.62877		-	0	#N/A	#N/A			482		1.42309	1.65812		0.921466	0.921466
482	0.0837696	0.45382		-	0	#N/A	#N/A			483		1.59884	1.64686		0.921466	0.910995
483	0.0890052	0.216141		-	0	#N/A	#N/A			484		1.21633	1.64686		0.910995	0.910995
484	0.0890052	0.531909		-	0	#N/A	#N/A			485		1.3916	1.61538		0.910995	0.910995
485	0.0890052	0.3913		-	0	#N/A	#N/A			486		1.7836	1.61538		0.910995	0.910995
486	0.675393	1.53479		c	1	0.675393	1.53479	398		487		1.61538	1.59884		0.565445	0.60733
487	0.675393	1.81929		c	1	0.675393	1.81929	399		488		1.76132	1.59884		0.534031	0.60733
488	0.712042	1.67724		a	1	0.712042	1.67724	400		489		1.64686	1.55899		0.549738	0.60733
489	0.722513	1.52346		u	1	0.722513	1.52346	401		490		1.68712	1.55899		0.544503	0.60733
490	0.722513	1.1783		g	1	0.722513	1.1783	402		491		1.54286	1.54286		0.549738	0.60733
491	0.727749	1.34126		u	1	0.727749	1.34126	403		492		1.78821	1.49501		0.554974	0.60733
492	0.727749	1.14666		a	1	0.727749	1.14666	404		493		1.29016	1.54286		0.554974	0.60733
493	0.727749	1.51528		c	1	0.727749	1.51528	405		494		1.84728	1.54286		0.560209	0.60733
494	0.727749	1.46197		c	1	0.727749	1.46197	406		495		1.55899	1.55899		0.591623	0.60733
495	0.727749	1.33847		u	1	0.727749	1.33847	407		496		1.48265	1.61538		0.591623	0.60733
496	0.146597	0.545975		g	1	0.146597	0.545975	408		497		0.82209	1.61538		0.60733	0.60733
497	0.141361	0.469507		g	1	0.141361	0.469507	409		498		1.49501	1.55899		0.60733	0.60733
498	0.0732984	0.712946		a	1	0.0732984	0.712946	410		499		1.34975	1.55899		0.60733	0.60733
499	0.0732984	0.310608		a	1	0.0732984	0.310608	411		500		1.48778	1.54286		0.926702	0.926702
500	0.0680628	0.761099		g	1	0.0680628	0.761099	412		501		1.20777	1.54286		0.926702	0.926702
501	0.0680628	0.33082		c	1	0.0680628	0.33082	413		502		0.975661	1.49501		0.926702	0.926702
502	0.052356	0.514525		-	0	#N/A	#N/A			503		1.67522	1.49501		0.942408	0.931937
503	0.052356	0.153561		-	0	#N/A	#N/A			504		1.68844	1.55899		0.942408	0.942408
504	0.052356	0.639036		-	0	#N/A	#N/A			505		1.63708	1.49501		0.942408	0.942408
505	0.052356	0.629049		-	0	#N/A	#N/A			506		1.74094	1.49501		0.947644	0.942408
506	0.0157068	1.0817		-	0	#N/A	#N/A			507		1.77562	1.58575		0.947644	0.942408
507	0.0052356	2		-	0	#N/A	#N/A			508		1.45201	1.58575		0.931937	0.942408
508	0.0104712	2		-	0	#N/A	#N/A			509		1.6471	1.58575		0.95288	0.942408
509	0.0209424	2		-	0	#N/A	#N/A			510		1.43832	1.58575		0.947644	0.942408
510	0.026178	1.02905		-	0	#N/A	#N/A			511		1.74094	1.63708		0.947644	0.942408
511	0.026178	0.478072		a	1	0.026178	0.478072	414		512		0.859255	1.6471		0.947644	0.942408
512	0.026178	1.27807		a	1	0.026178	1.27807	415		513		1.58575	1.6471		0.942408	0.942408
513	0.617801	1.32185		c	1	0.617801	1.32185	416		514		1.72451	1.63708		0.942408	0.942408
514	0.617801	0.792808		a	1	0.617801	0.792808	417		515		1.48549	1.58575		0.937173	0.937173
515	0.628272	1.86104		u	1	0.628272	1.86104	418		516		1.82323	1.58558		0.937173	0.937173
516	0.628272	1.54171		c	1	0.628272	1.54171	419		517		1.68132	1.48549		0.890052	0.937173
517	0.560209	1.65189		u	1	0.560209	1.65189	420		518		1.13742	1.48549		0.931937	0.937173
518	0.445026	1.74731		a	1	0.445026	1.74731	421		519		1.4565	1.50478		0.942408	0.937173
519	0.450262	1.3662		c	1	0.450262	1.3662	422		520		1.47604	1.50478		0.890052	0.937173
520	0.465969	1.61089		a	1	0.465969	1.61089	423		521		1.70595	1.53733		0.910995	0.937173
521	0.680628	0.85331		u	1	0.680628	0.85331	424		522		1.74164	1.53733		0.91623	0.937173
522	0.732984	1.06521		c	1	0.732984	1.06521	425		523		1.58558	1.53733		0.921466	0.937173
523	0.732984	0.657543		u	1	0.732984	0.657543	426		524		0.996357	1.50478		0.926702	0.937173
524	0.732984	1.67683		u	1	0.732984	1.67683	427		525		1.11454	1.48549		0.926702	0.931937
525	0.732984	1.74476		u	1	0.732984	1.74476	428		526		1.09342	1.50478		0.926702	0.931937
526	0.753927	1.35931		u	1	0.753927	1.35931	429		527		1.24495	1.47604		0.95288	0.931937
527	0.691099	1.29572		u	1	0.691099	1.29572	430		528		1.82639	1.4565		0.958115	0.942408
528	0.691099	1.28471		c	1	0.691099	1.28471	431		529		1.50478	1.47604		0.958115	0.942408
529	0.910995	1.38026		a	1	0.910995	1.38026	432		530		1.53733	1.50478		0.973822	0.937173
530	0.874346	0.648211		g	1	0.874346	0.648211	433		531		1.74734	1.53733		0.973822	0.937173
531	0.905759	0.993635		a	1	0.905759	0.993635	434		532		1.67692	1.53733		0.973822	0.942408
532	0.905759	1.41646		a	1	0.905759	1.41646	435		533		1.39016	1.53733		0.973822	0.942408
533	0.900524	0.792232		u	1	0.900524	0.792232	436		534		1.41327	1.53733		0.801047	0.942408
534	0.931937	1.89988		u	1	0.931937	1.89988	437		535		1.2765	1.53733		0.801047	0.942408
535	0.931937	1.58879		g	1	0.931937	1.58879	438		536		1.55479	1.55479		0.973822	0.942408
536	0.963351	1.15115		a	1	0.963351	1.15115	439		537		1.23179	1.57272		0.979058	0.942408
537	0.963351	1.80037		a	1	0.963351	1.80037	440		538		1.38145	1.57272		0.942408	0.937173
538	0.95288	1.4364		c	1	0.95288	1.4364	441		539		1.62456	1.57272		0.937173	0.937173
539	0.942408	1.47466		c	1	0.942408	1.47466	442		540		1.75747	1.58394		0.937173	0.937173
540	0.942408	1.79682		a	1	0.942408	1.79682	443		541		1.58394	1.60267		0.937173	0.921466
541	0.931937	1.50132		g	1	0.931937	1.50132	444		542		1.72926	1.60267		0.942408	0.921466
542	0.931937	1.52398		a	1	0.931937	1.52398	445		543		1.60361	1.58394		0.921466	0.921466
543	0.931937	1.4439		g	1	0.931937	1.4439	446		544		1.61171	1.58394		0.921466	0.921466
544	0.931937	1.78734		u	1	0.931937	1.78734	447		545		1.3791	1.58394		0.921466	0.921466
545	0.926702	1.55422		c	1	0.926702	1.55422	448		546		1.57272	1.58394		0.921466	0.921466
546	0.926702	1.03519		c	1	0.926702	1.03519	449		547		1.60267	1.58394		0.905759	0.921466
547	0.890052	1.08		g	1	0.890052	1.08	450		548		0.921785	1.60267		0.905759	0.921466
548	0.937173	1.24023		g	1	0.937173	1.24023	451		549		1.73924	1.60267		0.905759	0.921466
549	0.942408	1.6644		u	1	0.942408	1.6644	452		550		1.7508	1.60267		0.905759	0.921466
550	0.95288	1.29447		g	1	0.95288	1.29447	453		551		1.79028	1.58394		0.905759	0.921466
551	0.942408	1.20152		a	1	0.942408	1.20152	454		552		1.87376	1.58007		0.905759	0.921466
552	0.947644	1.35543		a	1	0.947644	1.35543	455		553		1.11696	1.57272		0.905759	0.921466
553	0.947644	1.40829		u	1	0.947644	1.40829	456		554		1.02789	1.53035		0.905759	0.921466
554	0.963351	1.54882		a	1	0.963351	1.54882	457		555		0.85507	1.52026		0.858639	0.91623
555	0.963351	1.4398		u	1	0.963351	1.4398	458		556		1.51003	1.52026		0.91623	0.91623
556	0.958115	1.43012		c	1	0.958115	1.43012	459		557		1.44171	1.51003		0.921466	0.91623
557	0.968586	1.55889		a	1	0.968586	1.55889	460		558		1.70391	1.51003		0.921466	0.921466
558	0.968586	1.46528		g	1	0.968586	1.46528	461		559		0.871629	1.52026		0.921466	0.921466
559	0.968586	1.62444		c	1	0.968586	1.62444	462		560		1.68306	1.52026		0.921466	0.921466
560	0.968586	1.33779		a	1	0.968586	1.33779	463		561		1.58007	1.52026		0.921466	0.921466
561	0.963351	1.42111		c	1	0.963351	1.42111	464		562		1.53035	1.52026		0.926702	0.921466
562	0.963351	1.59925		u	1	0.963351	1.59925	465		563		1.3913	1.52026		0.947644	0.921466
563	0.963351	1.11737		g	1	0.963351	1.11737	466		564		1.52026	1.52795		0.947644	0.921466
564	0.963351	1.47374		g	1	0.963351	1.47374	467		565		1.27094	1.52795		0.874346	0.921466
565	0.963351	1.17493		g	1	0.963351	1.17493	468		566		1.04197	1.52795		0.942408	0.921466
566	0.95288	1.82561		a	1	0.95288	1.82561	469		567		1.17163	1.53035		0.942408	0.921466
567	0.95288	1.47433		c	1	0.95288	1.47433	470		568		1.68916	1.53035		0.937173	0.921466
568	0.947644	0.801516		c	1	0.947644	0.801516	471		569		1.52795	1.52795		0.947644	0.890052
569	0.921466	1.65812		a	1	0.921466	1.65812	472		570		1.55935	1.52795		0.863874	0.890052
570	0.0366492	1.40833		-	0	#N/A	#N/A			571		1.68066	1.52026		0.863874	0.890052
571	0.0052356	2		-	0	#N/A	#N/A			572		1.75218	1.52026		0.86911	0.890052
572	0.0104712	2		-	0	#N/A	#N/A			573		1.73043	1.52026		0.86911	0.890052
573	0.0104712	1		-	0	#N/A	#N/A			574		1.54928	1.52026		0.884817	0.890052
574	0.0104712	2		-	0	#N/A	#N/A			575		1.39972	1.4987		0.879581	0.890052
575	0.0104712	2		-	0	#N/A	#N/A			576		1.4987	1.4987		0.890052	0.937173
576	0.0104712	1		-	0	#N/A	#N/A			577		1.60989	1.4987		0.890052	0.937173
577	0.0314136	0.748371		-	0	#N/A	#N/A			578		0.713748	1.4987		0.890052	0.937173
578	0.0314136	1.0817		-	0	#N/A	#N/A			579		1.20234	1.4987		0.890052	0.947644
579	0.0366492	0.335502		-	0	#N/A	#N/A			580		1.31159	1.49148		0.958115	0.95288
580	0.0418848	1.45644		-	0	#N/A	#N/A			581		1.46654	1.46654		0.95288	0.95288
581	0.0418848	0.701205		-	0	#N/A	#N/A			582		1.90218	1.46654		0.958115	0.95288
582	0.0418848	1.45644		-	0	#N/A	#N/A			583		1.55948	1.42053		0.958115	0.95288
583	0.0418848	1.18872		-	0	#N/A	#N/A			584		0.964664	1.41008		0.958115	0.95288
584	0.921466	1.75418		g	1	0.921466	1.75418	473		585		1.42053	1.41008		0.958115	0.95288
585	0.905759	1.78308		u	1	0.905759	1.78308	474		586		1.31171	1.42053		0.958115	0.95288
586	0.926702	1.43227		u	1	0.926702	1.43227	475		587		1.30868	1.42053		0.958115	0.95288
587	0.926702	1.71435		a	1	0.926702	1.71435	476		588		1.49148	1.42053		0.958115	0.95288
588	0.926702	1.1704		g	1	0.926702	1.1704	477		589		1.61073	1.42957		0.95288	0.95288
589	0.926702	1.76439		c	1	0.926702	1.76439	478		590		1.38659	1.42957		0.95288	0.95288
590	0.926702	1.40919		a	1	0.926702	1.40919	479		591		0.607765	1.42957		0.963351	0.95288
591	0.921466	1.74282		g	1	0.921466	1.74282	480		592		1.73161	1.42957		0.95288	0.95288
592	0.921466	1.9103		a	1	0.921466	1.9103	481		593		1.38313	1.42957		0.95288	0.95288
593	0.921466	1.42309		g	1	0.921466	1.42309	482		594		1.41008	1.42957		0.95288	0.95288
594	0.921466	1.59884		g	1	0.921466	1.59884	483		595		1.66716	1.44067		0.95288	0.95288
595	0.910995	1.21633		a	1	0.910995	1.21633	484		596		1.44067	1.44911		0.95288	0.95288
596	0.910995	1.3916		a	1	0.910995	1.3916	485		597		1.72691	1.44911		0.95288	0.95288
597	0.910995	1.7836		a	1	0.910995	1.7836	486		598		1.82823	1.47841		0.942408	0.942408
598	0.565445	1.61538		a	1	0.565445	1.61538	487		599		1.42957	1.47841		0.937173	0.937173
599	0.534031	1.76132		g	1	0.534031	1.76132	488		600		1.3093	1.4569		0.910995	0.91623
600	0.549738	1.64686		g	1	0.549738	1.64686	489		601		1.15974	1.47841		0.91623	0.91623
601	0.544503	1.68712		a	1	0.544503	1.68712	490		602		1.78508	1.47841		0.91623	0.91623
602	0.549738	1.54286		a	1	0.549738	1.54286	491		603		1.63597	1.4569		0.91623	0.91623
603	0.554974	1.78821		a	1	0.554974	1.78821	492		604		1.67272	1.4569		0.91623	0.91623
604	0.554974	1.29016		g	1	0.554974	1.29016	493		605		1.44911	1.47841		0.91623	0.91623
605	0.026178	0.0780719		-	0	#N/A	#N/A			606		1.47841	1.4569		0.91623	0.910995
606	0.026178	1.27807		-	0	#N/A	#N/A			607		0.921154	1.4569		0.910995	0.910995
607	0.0104712	1		-	0	#N/A	#N/A			608		1.67999	1.4569		0.900524	0.905759
608	0.0052356	2		-	0	#N/A	#N/A			609		1.84065	1.4569		0.900524	0.900524
609	0.0052356	2		-	0	#N/A	#N/A			610		1.4569	1.4569		0.900524	0.900524
610	0.0104712	1		-	0	#N/A	#N/A			611		1.6682	1.4569		0.900524	0.900524
611	0.0104712	2		-	0	#N/A	#N/A			612		1.36433	1.47841		0.895288	0.900524
612	0.0104712	2		-	0	#N/A	#N/A			613		0.830289	1.4569		0.895288	0.900524
613	0.0104712	1		-	0	#N/A	#N/A			614		1.11767	1.4569		0.895288	0.900524
614	0.0104712	2		-	0	#N/A	#N/A			615		1.79028	1.44911		0.905759	0.900524
615	0.0104712	1		-	0	#N/A	#N/A			616		1.42822	1.4569		0.890052	0.900524
616	0.0104712	1		-	0	#N/A	#N/A			617		0.960418	1.4569		0.895288	0.900524
617	0.0104712	2		-	0	#N/A	#N/A			618		1.80944	1.4569		0.895288	0.900524
618	0.0104712	2		-	0	#N/A	#N/A			619		1.52454	1.4569		0.879581	0.900524
619	0.0314136	0.748371		-	0	#N/A	#N/A			620		1.3333	1.4569		0.879581	0.900524
620	0.0366492	1.13688		-	0	#N/A	#N/A			621		1.25993	1.52105		0.895288	0.900524
621	0.0418848	1.45644		-	0	#N/A	#N/A			622		1.59903	1.52105		0.895288	0.900524
622	0.052356	0.704538		-	0	#N/A	#N/A			623		1.23033	1.52105		0.905759	0.905759
623	0.0628272	0.374185		-	0	#N/A	#N/A			624		1.94846	1.52454		0.900524	0.905759
624	0.0628272	0.215841		-	0	#N/A	#N/A			625		0.772649	1.52454		0.926702	0.91623
625	0.0628272	0.959148		-	0	#N/A	#N/A			626		1.66271	1.52454		0.921466	0.91623
626	0.0680628	1.22065		-	0	#N/A	#N/A			627		1.73452	1.59903		0.91623	0.91623
627	0.0732984	0.408327		-	0	#N/A	#N/A			628		1.31131	1.59903		0.926702	0.91623
628	0.0732984	0.21155		-	0	#N/A	#N/A			629		1.76226	1.52454		0.91623	0.91623
629	0.0732984	1.40833		-	0	#N/A	#N/A			630		1.78508	1.52105		0.91623	0.91623
630	0.0732984	0.704164		-	0	#N/A	#N/A			631		1.52105	1.59903		0.921466	0.91623
631	0.0732984	1.05971		-	0	#N/A	#N/A			632		1.63294	1.60702		0.921466	0.91623
632	0.052356	1		-	0	#N/A	#N/A			633		0.63603	1.62349		0.921466	0.91623
633	0.052356	0.639036		-	0	#N/A	#N/A			634		1.81031	1.63294		0.926702	0.91623
634	0.0209424	1.18872		-	0	#N/A	#N/A			635		1.49928	1.63294		0.926702	0.91623
635	0.0104712	1		-	0	#N/A	#N/A			636		1.71435	1.66271		0.926702	0.91623
636	0.0104712	2		-	0	#N/A	#N/A			637		1.60702	1.63294		0.931937	0.91623
637	0.0104712	2		-	0	#N/A	#N/A			638		1.10921	1.63294		0.895288	0.895288
638	0.0104712	1		-	0	#N/A	#N/A			639		0.88531	1.63294		0.884817	0.895288
639	0.0157068	1.0817		-	0	#N/A	#N/A			640		0.919138	1.62349		0.884817	0.895288
640	0.560209	1.84728		a	1	0.560209	1.84728	494		641		1.62349	1.62349		0.884817	0.890052
641	0.591623	1.55899		a	1	0.591623	1.55899	495		642		1.82094	1.63294		0.895288	0.890052
642	0.591623	1.48265		u	1	0.591623	1.48265	496		643		1.66666	1.66666		0.895288	0.890052
643	0.60733	0.82209		a	1	0.60733	0.82209	497		644		1.85578	1.71435		0.890052	0.890052
644	0.60733	1.49501		a	1	0.60733	1.49501	498		645		1.76824	1.71435		0.890052	0.890052
645	0.60733	1.34975		a	1	0.60733	1.34975	499		646		1.72798	1.71442		0.890052	0.890052
646	0.926702	1.48778		a	1	0.926702	1.48778	500		647		1.49507	1.72743		0.832461	0.890052
647	0.926702	1.20777		g	1	0.926702	1.20777	501		648		1.78733	1.72798		0.890052	0.890052
648	0.926702	0.975661		c	1	0.926702	0.975661	502		649		1.35427	1.72798		0.890052	0.890052
649	0.942408	1.67522		g	1	0.942408	1.67522	503		650		1.36629	1.72822		0.890052	0.890052
650	0.942408	1.68844		a	1	0.942408	1.68844	504		651		1.72822	1.72822		0.890052	0.890052
651	0.942408	1.63708		a	1	0.942408	1.63708	505		652		1.71442	1.72822		0.900524	0.890052
652	0.947644	1.74094		a	1	0.947644	1.74094	506		653		1.81029	1.72822		0.900524	0.890052
653	0.947644	1.77562		a	1	0.947644	1.77562	507		654		1.72743	1.7295		0.895288	0.890052
654	0.931937	1.45201		g	1	0.931937	1.45201	508		655		1.85578	1.7295		0.890052	0.890052
655	0.95288	1.6471		a	1	0.95288	1.6471	509		656		1.83767	1.72822		0.879581	0.890052
656	0.947644	1.43832		a	1	0.947644	1.43832	510		657		1.7295	1.7295		0.895288	0.890052
657	0.947644	1.74094		u	1	0.947644	1.74094	511		658		1.78833	1.73554		0.895288	0.895288
658	0.947644	0.859255		g	1	0.947644	0.859255	512		659		1.24575	1.7295		0.895288	0.895288
659	0.942408	1.58575		a	1	0.942408	1.58575	513		660		1.74731	1.7295		0.890052	0.895288
660	0.942408	1.72451		a	1	0.942408	1.72451	514		661		1.60286	1.73554		0.895288	0.895288
661	0.937173	1.48549		g	1	0.937173	1.48549	515		662		1.68947	1.73554		0.895288	0.895288
662	0.937173	1.82323		a	1	0.937173	1.82323	516		663		1.80388	1.74731		0.890052	0.895288
663	0.890052	1.68132		g	1	0.890052	1.68132	517		664		1.73554	1.74731		0.890052	0.895288
664	0.931937	1.13742		u	1	0.931937	1.13742	518		665		1.94717	1.76935		0.874346	0.895288
665	0.942408	1.4565		c	1	0.942408	1.4565	519		666		1.65119	1.76935		0.895288	0.895288
666	0.0732984	0.310608		-	0	#N/A	#N/A			667		1.82094	1.76935		0.895288	0.895288
667	0.0732984	0.704164		-	0	#N/A	#N/A			668		1.76935	1.76935		0.895288	0.890052
668	0.0732984	0.164762		-	0	#N/A	#N/A			669		1.26671	1.74731		0.879581	0.890052
669	0.0732984	0.712946		-	0	#N/A	#N/A			670		1.62734	1.74731		0.895288	0.890052
670	0.0680628	0.68568		-	0	#N/A	#N/A			671		1.85647	1.73554		0.895288	0.895288
671	0.0628272	0.0408521		-	0	#N/A	#N/A			672		1.7131	1.73554		0.895288	0.895288
672	0.0628272	0.0408521		-	0	#N/A	#N/A			673		1.80769	1.73554		0.884817	0.895288
673	0.0628272	0.959148		-	0	#N/A	#N/A			674		1.80293	1.7131		0.884817	0.895288
674	0.0628272	0.215841		-	0	#N/A	#N/A			675		1.85578	1.67692		0.890052	0.895288
675	0.0628272	0.959148		-	0	#N/A	#N/A			676		1.82009	1.65119		0.890052	0.895288
676	0.0366492	1.13688		-	0	#N/A	#N/A			677		1.80293	1.62734		0.884817	0.895288
677	0.0366492	1.01477		-	0	#N/A	#N/A			678		0.96716	1.53524		0.890052	0.895288
678	0.0366492	1.13688		-	0	#N/A	#N/A			679		1.53524	1.52669		0.905759	0.895288
679	0.0366492	0.621217		-	0	#N/A	#N/A			680		1.45019	1.53524		0.95288	0.895288
680	0.0366492	0.621217		-	0	#N/A	#N/A			681		1.52669	1.52669		0.958115	0.895288
681	0.0366492	1.40833		-	0	#N/A	#N/A			682		1.20601	1.50625		0.973822	0.895288
682	0.0366492	2		-	0	#N/A	#N/A			683		1.67692	1.45019		0.973822	0.905759
683	0.0366492	0.621217		-	0	#N/A	#N/A			684		1.06194	1.35783		0.973822	0.95288
684	0.0418848	1.45644		-	0	#N/A	#N/A			685		1.20589	1.31753		0.973822	0.958115
685	0.0418848	1.45644		-	0	#N/A	#N/A			686		1.11381	1.31753		0.968586	0.963351
686	0.0366492	0.621217		-	0	#N/A	#N/A			687		1.00556	1.31753		0.973822	0.968586
687	0.0366492	0.621217		-	0	#N/A	#N/A			688		1.50625	1.31201		0.968586	0.968586
688	0.026178	2		-	0	#N/A	#N/A			689		1.31753	1.31753		0.863874	0.968586
689	0.026178	1.27807		-	0	#N/A	#N/A			690		1.7545	1.31753		0.879581	0.973822
690	0.026178	1.27807		-	0	#N/A	#N/A			691		1.31201	1.31753		0.879581	0.973822
691	0.026178	1.27807		-	0	#N/A	#N/A			692		1.24831	1.31753		0.879581	0.973822
692	0.0314136	0.748371		-	0	#N/A	#N/A			693		1.35783	1.32215		0.984293	0.968586
693	0.890052	1.47604		a	1	0.890052	1.47604	520		694		0.998855	1.31753		0.973822	0.968586
694	0.910995	1.70595		u	1	0.910995	1.70595	521		695		1.14367	1.32215		0.979058	0.968586
695	0.91623	1.74164		a	1	0.91623	1.74164	522		696		1.5556	1.35783		0.963351	0.963351
696	0.921466	1.58558		u	1	0.921466	1.58558	523		697		1.32215	1.50625		0.979058	0.963351
697	0.926702	0.996357		g	1	0.926702	0.996357	524		698		1.17914	1.5556		0.979058	0.947644
698	0.926702	1.11454		a	1	0.926702	1.11454	525		699		1.60955	1.56335		0.968586	0.947644
699	0.926702	1.09342		u	1	0.926702	1.09342	526		700		1.62316	1.59948		0.984293	0.947644
700	0.95288	1.24495		u	1	0.95288	1.24495	527		701		1.6252	1.56335		0.963351	0.947644
701	0.958115	1.82639		a	1	0.958115	1.82639	528		702		1.56335	1.59948		0.947644	0.947644
702	0.958115	1.50478		c	1	0.958115	1.50478	529		703		1.79772	1.59948		0.947644	0.947644
703	0.973822	1.53733		c	1	0.973822	1.53733	530		704		1.11355	1.59948		0.942408	0.942408
704	0.973822	1.74734		a	1	0.973822	1.74734	531		705		1.59948	1.60955		0.937173	0.937173
705	0.973822	1.67692		a	1	0.973822	1.67692	532		706		1.79938	1.62316		0.502618	0.890052
706	0.973822	1.39016		c	1	0.973822	1.39016	533		707		1.72086	1.6252		0.513089	0.890052
707	0.801047	1.41327		u	1	0.801047	1.41327	534		708		1.81836	1.71281		0.879581	0.890052
708	0.801047	1.2765		u	1	0.801047	1.2765	535		709		1.71281	1.71281		0.874346	0.890052
709	0.973822	1.55479		u	1	0.973822	1.55479	536		710		2	1.71281		0.874346	0.890052
710	0.979058	1.23179		u	1	0.979058	1.23179	537		711		0.885151	1.71281		0.86911	0.890052
711	0.942408	1.38145		c	1	0.942408	1.38145	538		712		1.80388	1.72086		0.890052	0.884817
712	0.937173	1.62456		c	1	0.937173	1.62456	539		713		1.40576	1.75234		0.884817	0.879581
713	0.937173	1.75747		u	1	0.937173	1.75747	540		714		0.964937	1.72086		0.890052	0.874346
714	0.937173	1.58394		u	1	0.937173	1.58394	541		715		1.81565	1.75234		0.890052	0.874346
715	0.942408	1.72926		u	1	0.942408	1.72926	542		716		1.82009	1.79938		0.890052	0.86911
716	0.921466	1.60361		u	1	0.921466	1.60361	543		717		1.75234	1.75234		0.890052	0.86911
717	0.921466	1.61171		u	1	0.921466	1.61171	544		718		1.85578	1.75234		0.890052	0.86911
718	0.921466	1.3791		c	1	0.921466	1.3791	545		719		1.20906	1.75234		0.806283	0.806283
719	0.921466	1.57272		a	1	0.921466	1.57272	546		720		1.69244	1.80388		0.801047	0.801047
720	0.0157068	0.415038		-	0	#N/A	#N/A			721		1.23053	1.80388		0.801047	0.801047
721	0.905759	1.60267		u	1	0.905759	1.60267	547		722		1.9419	1.81565		0.780105	0.780105
722	0.905759	0.921785		a	1	0.905759	0.921785	548		723		1.93917	1.82009		0.73822	0.769634
723	0.905759	1.73924		u	1	0.905759	1.73924	549		724		1.34456	1.82089		0.743456	0.769634
724	0.905759	1.7508		a	1	0.905759	1.7508	550		725		1.93953	1.82089		0.743456	0.769634
725	0.905759	1.79028		a	1	0.905759	1.79028	551		726		1.93953	1.82089		0.743456	0.769634
726	0.905759	1.87376		a	1	0.905759	1.87376	552		727		1.57495	1.82089		0.748691	0.769634
727	0.905759	1.11696		u	1	0.905759	1.11696	553		728		1.74874	1.82089		0.753927	0.769634
728	0.905759	1.02789		u	1	0.905759	1.02789	554		729		1.94023	1.82089		0.753927	0.769634
729	0.858639	0.85507		g	1	0.858639	0.85507	555		730		1.82089	1.82089		0.753927	0.769634
730	0.91623	1.51003		a	1	0.91623	1.51003	556		731		1.94023	1.82089		0.753927	0.769634
731	0.921466	1.44171		g	1	0.921466	1.44171	557		732		1.83477	1.83477		0.753927	0.769634
732	0.921466	1.70391		u	1	0.921466	1.70391	558		733		1.94124	1.82089		0.769634	0.769634
733	0.921466	0.871629		g	1	0.921466	0.871629	559		734		1.88255	1.80616		0.769634	0.769634
734	0.921466	1.68306		u	1	0.921466	1.68306	560		735		1.79772	1.80616		0.769634	0.769634
735	0.151832	1.05986		-	0	#N/A	#N/A			736		1.6369	1.80616		0.769634	0.769634
736	0.151832	0.590853		-	0	#N/A	#N/A			737		1.61922	1.80515		0.801047	0.801047
737	0.157068	0.612709		-	0	#N/A	#N/A			738		1.76875	1.80616		0.801047	0.801047
738	0.157068	1.78916		-	0	#N/A	#N/A			739		1.94317	1.80616		0.801047	0.801047
739	0.157068	0.65013		-	0	#N/A	#N/A			740		1.80515	1.80616		0.806283	0.806283
740	0.146597	0.833657		-	0	#N/A	#N/A			741		1.80616	1.80515		0.811518	0.806283
741	0.052356	0.429049		-	0	#N/A	#N/A			742		2	1.79772		0.82199	0.806283
742	0.0366492	0.621217		-	0	#N/A	#N/A			743		1.77132	1.77132		0.848168	0.806283
743	0.0104712	2		-	0	#N/A	#N/A			744		1.7486	1.76875		0.853403	0.806283
744	0.0157068	1.0817		-	0	#N/A	#N/A			745		1.64115	1.7486		0.853403	0.806283
745	0.0157068	1.0817		-	0	#N/A	#N/A			746		1.81387	1.7486		0.853403	0.806283
746	0.0209424	1.18872		-	0	#N/A	#N/A			747		1.7486	1.7486		0.853403	0.806283
747	0.026178	1.02905		-	0	#N/A	#N/A			748		1.89224	1.7486		0.853403	0.806283
748	0.0837696	0.350603		-	0	#N/A	#N/A			749		1.69185	1.7486		0.853403	0.806283
749	0.0837696	0.728218		-	0	#N/A	#N/A			750		1.8101	1.69185		0.832461	0.806283
750	0.0837696	1.66271		-	0	#N/A	#N/A			751		0.175144	1.64115		0.17801	0.811518
751	0.0837696	0.670566		-	0	#N/A	#N/A			752		1.36168	1.64115		0.324607	0.816754
752	0.167539	0.54244		-	0	#N/A	#N/A			753		1.35106	1.63764		0.340314	0.816754
753	0.162304	1.45245		-	0	#N/A	#N/A			754		1.60494	1.60494		0.340314	0.816754
754	0.172775	1.0174		-	0	#N/A	#N/A			755		1.63764	1.60494		0.366492	0.816754
755	0.172775	1.00428		-	0	#N/A	#N/A			756		1.82261	1.60494		0.39267	0.816754
756	0.921466	1.58007		a	1	0.921466	1.58007	561		757		1.55444	1.60494		0.403141	0.816754
757	0.926702	1.53035		u	1	0.926702	1.53035	562		758		0.966126	1.59845		0.795812	0.816754
758	0.947644	1.3913		a	1	0.947644	1.3913	563		759		1.0033	1.56924		0.774869	0.816754
759	0.947644	1.52026		u	1	0.947644	1.52026	564		760		1.29266	1.55444		0.340314	0.816754
760	0.874346	1.27094		g	1	0.874346	1.27094	565		761		1.56924	1.55444		0.816754	0.816754
761	0.942408	1.04197		g	1	0.942408	1.04197	566		762		1.85716	1.56924		0.900524	0.858639
762	0.942408	1.17163		g	1	0.942408	1.17163	567		763		1.59845	1.56924		0.895288	0.858639
763	0.937173	1.68916		u	1	0.937173	1.68916	568		764		1.35223	1.59845		0.895288	0.858639
764	0.947644	1.52795		c	1	0.947644	1.52795	569		765		1.85716	1.59845		0.900524	0.858639
765	0.0052356	2		-	0	#N/A	#N/A			766		1.85716	1.59845		0.900524	0.858639
766	0.0052356	2		-	0	#N/A	#N/A			767		1.84351	1.56924		0.921466	0.858639
767	0.0052356	2		-	0	#N/A	#N/A			768		1.4833	1.59845		0.91623	0.858639
768	0.0052356	2		-	0	#N/A	#N/A			769		1.39588	1.59845		0.921466	0.858639
769	0.0104712	1		-	0	#N/A	#N/A			770		1.23698	1.66544		0.858639	0.858639
770	0.0104712	2		-	0	#N/A	#N/A			771		1.66704	1.66544		0.858639	0.858639
771	0.0104712	2		-	0	#N/A	#N/A			772		1.68669	1.66704		0.858639	0.858639
772	0.0104712	2		-	0	#N/A	#N/A			773		1.28837	1.66685		0.853403	0.853403
773	0.0157068	2		-	0	#N/A	#N/A			774		1.66544	1.66685		0.853403	0.853403
774	0.0575916	0.505081		-	0	#N/A	#N/A			775		1.81387	1.66685		0.853403	0.853403
775	0.0628272	0.374185		-	0	#N/A	#N/A			776		1.71753	1.66544		0.853403	0.853403
776	0.0732984	0.507386		-	0	#N/A	#N/A			777		0.959232	1.61212		0.853403	0.853403
777	0.0732984	0.157629		-	0	#N/A	#N/A			778		1.74077	1.61066		0.837696	0.853403
778	0.078534	0.310518		-	0	#N/A	#N/A			779		0.80858	1.61066		0.848168	0.853403
779	0.863874	1.55935		u	1	0.863874	1.55935	570		780		1.71896	1.61212		0.853403	0.853403
780	0.863874	1.68066		g	1	0.863874	1.68066	571		781		1.61212	1.61212		0.848168	0.853403
781	0.86911	1.75218		g	1	0.86911	1.75218	572		782		1.71761	1.61066		0.848168	0.853403
782	0.86911	1.73043		a	1	0.86911	1.73043	573		783		1.66685	1.57991		0.848168	0.848168
783	0.884817	1.54928		a	1	0.884817	1.54928	574		784		1.61066	1.57991		0.853403	0.848168
784	0.879581	1.39972		c	1	0.879581	1.39972	575		785		1.47101	1.56342		0.863874	0.848168
785	0.890052	1.4987		a	1	0.890052	1.4987	576		786		1.36273	1.56342		0.86911	0.848168
786	0.890052	1.60989		a	1	0.890052	1.60989	577		787		1.39298	1.5556		0.858639	0.842932
787	0.890052	0.713748		c	1	0.890052	0.713748	578		788		1.56342	1.56342		0.837696	0.842932
788	0.890052	1.20234		c	1	0.890052	1.20234	579		789		1.47787	1.5556		0.806283	0.842932
789	0.958115	1.31159		u	1	0.958115	1.31159	580		790		1.73324	1.5556		0.806283	0.837696
790	0.95288	1.46654		g	1	0.95288	1.46654	581		791		1.52675	1.5556		0.806283	0.837696
791	0.958115	1.90218		a	1	0.958115	1.90218	582		792		1.57991	1.5556		0.806283	0.832461
792	0.958115	1.55948		a	1	0.958115	1.55948	583		793		1.45201	1.5556		0.827225	0.832461
793	0.958115	0.964664		u	1	0.958115	0.964664	584		794		1.3162	1.52675		0.827225	0.832461
794	0.958115	1.42053		u	1	0.958115	1.42053	585		795		1.45621	1.52675		0.827225	0.832461
795	0.958115	1.31171		u	1	0.958115	1.31171	586		796		1.71166	1.52675		0.827225	0.832461
796	0.958115	1.30868		c	1	0.958115	1.30868	587		797		1.5556	1.52675		0.842932	0.832461
797	0.958115	1.49148		c	1	0.958115	1.49148	588		798		1.64037	1.52675		0.842932	0.832461
798	0.95288	1.61073		a	1	0.95288	1.61073	589		799		1.47809	1.52012		0.837696	0.832461
799	0.95288	1.38659		u	1	0.95288	1.38659	590		800		1.43026	1.52012		0.827225	0.832461
800	0.963351	0.607765		c	1	0.963351	0.607765	591		801		1.79742	1.47809		0.827225	0.837696
801	0.95288	1.73161		a	1	0.95288	1.73161	592		802		1.55966	1.45621		0.832461	0.842932
802	0.95288	1.38313		a	1	0.95288	1.38313	593		803		1.65887	1.45201		0.832461	0.842932
803	0.95288	1.41008		g	1	0.95288	1.41008	594		804		0.724331	1.45621		0.842932	0.842932
804	0.95288	1.66716		u	1	0.95288	1.66716	595		805		1.5556	1.47809		0.842932	0.842932
805	0.95288	1.44067		c	1	0.95288	1.44067	596		806		1.39188	1.52012		0.842932	0.842932
806	0.95288	1.72691		c	1	0.95288	1.72691	597		807		1.52012	1.47809		0.842932	0.842932
807	0.942408	1.82823		u	1	0.942408	1.82823	598		808		1.36789	1.43697		0.842932	0.842932
808	0.937173	1.42957		g	1	0.937173	1.42957	599		809		1.38225	1.43697		0.86911	0.858639
809	0.910995	1.3093		g	1	0.910995	1.3093	600		810		1.43697	1.43697		0.874346	0.863874
810	0.91623	1.15974		c	1	0.91623	1.15974	601		811		1.24669	1.44037		0.858639	0.863874
811	0.91623	1.78508		u	1	0.91623	1.78508	602		812		1.39829	1.44037		0.874346	0.863874
812	0.91623	1.63597		a	1	0.91623	1.63597	603		813		0.695198	1.43697		0.863874	0.863874
813	0.91623	1.67272		a	1	0.91623	1.67272	604		814		1.75335	1.43697		0.874346	0.863874
814	0.0471204	0.553383		-	0	#N/A	#N/A			815		1.67303	1.44028		0.874346	0.86911
815	0.0157068	1.0817		-	0	#N/A	#N/A			816		1.61489	1.44028		0.874346	0.86911
816	0.0104712	1		-	0	#N/A	#N/A			817		1.32839	1.44037		0.86911	0.86911
817	0.0104712	2		-	0	#N/A	#N/A			818		1.27137	1.44037		0.863874	0.86911
818	0.0104712	1		-	0	#N/A	#N/A			819		1.89333	1.44037		0.863874	0.86911
819	0.0104712	2		-	0	#N/A	#N/A			820		1.44037	1.50993		0.863874	0.86911
820	0.0157068	1.0817		-	0	#N/A	#N/A			821		1.53084	1.51006		0.863874	0.86911
821	0.0157068	1.0817		-	0	#N/A	#N/A			822		1.52981	1.51636		0.86911	0.86911
822	0.91623	1.44911		c	1	0.91623	1.44911	605		823		1.31173	1.51636		0.86911	0.86911
823	0.91623	1.47841		c	1	0.91623	1.47841	606		824		1.61311	1.52981		0.86911	0.86911
824	0.910995	0.921154		u	1	0.910995	0.921154	607		825		1.44028	1.51636		0.86911	0.863874
825	0.900524	1.67999		c	1	0.900524	1.67999	608		826		1.51006	1.51636		0.86911	0.863874
826	0.900524	1.84065		a	1	0.900524	1.84065	609		827		1.73043	1.51636		0.86911	0.863874
827	0.900524	1.4569		u	1	0.900524	1.4569	610		828		1.50993	1.52981		0.86911	0.863874
828	0.900524	1.6682		u	1	0.900524	1.6682	611		829		1.34317	1.52981		0.848168	0.848168
829	0.895288	1.36433		a	1	0.895288	1.36433	612		830		1.67304	1.52981		0.837696	0.837696
830	0.895288	0.830289		u	1	0.895288	0.830289	613		831		1.51636	1.53084		0.801047	0.801047
831	0.895288	1.11767		g	1	0.895288	1.11767	614		832		1.76061	1.56028		0.801047	0.801047
832	0.905759	1.79028		u	1	0.905759	1.79028	615		833		1.26326	1.58025		0.790576	0.801047
833	0.890052	1.42822		c	1	0.890052	1.42822	616		834		1.56028	1.61311		0.78534	0.801047
834	0.895288	0.960418		c	1	0.895288	0.960418	617		835		1.44194	1.58025		0.774869	0.801047
835	0.895288	1.80944		u	1	0.895288	1.80944	618		836		1.94124	1.62233		0.769634	0.801047
836	0.879581	1.52454		a	1	0.879581	1.52454	619		837		1.58025	1.63229		0.764398	0.801047
837	0.879581	1.3333		u	1	0.879581	1.3333	620		838		1.82589	1.62233		0.780105	0.801047
838	0.895288	1.25993		g	1	0.895288	1.25993	621		839		1.46088	1.63229		0.801047	0.801047
839	0.895288	1.59903		a	1	0.895288	1.59903	622		840		1.62233	1.63229		0.801047	0.801047
840	0.905759	1.23033		a	1	0.905759	1.23033	623		841		1.86077	1.62233		0.801047	0.801047
841	0.900524	1.94846		u	1	0.900524	1.94846	624		842		1.84276	1.62233		0.801047	0.801047
842	0.926702	0.772649		a	1	0.926702	0.772649	625		843		1.86077	1.58025		0.801047	0.801047
843	0.921466	1.66271		u	1	0.921466	1.66271	626		844		1.63229	1.62233		0.801047	0.801047
844	0.91623	1.73452		u	1	0.91623	1.73452	627		845		1.5758	1.62233		0.795812	0.801047
845	0.926702	1.31131		u	1	0.926702	1.31131	628		846		1.73061	1.62233		0.795812	0.801047
846	0.91623	1.76226		u	1	0.91623	1.76226	629		847		1.82443	1.58025		0.795812	0.801047
847	0.91623	1.78508		u	1	0.91623	1.78508	630		848		1.54921	1.5758		0.832461	0.801047
848	0.921466	1.52105		g	1	0.921466	1.52105	631		849		1.7984	1.5758		0.832461	0.801047
849	0.921466	1.63294		a	1	0.921466	1.63294	632		850		0.518844	1.5758		0.832461	0.801047
850	0.921466	0.63603		c	1	0.921466	0.63603	633		851		0.958615	1.54921		0.832461	0.801047
851	0.926702	1.81031		u	1	0.926702	1.81031	634		852		1.34577	1.52653		0.827225	0.827225
852	0.926702	1.49928		a	1	0.926702	1.49928	635		853		1.15546	1.52653		0.827225	0.827225
853	0.926702	1.71435		a	1	0.926702	1.71435	636		854		1.62994	1.40856		0.827225	0.827225
854	0.931937	1.60702		u	1	0.931937	1.60702	637		855		1.37837	1.40833		0.439791	0.827225
855	0.895288	1.10921		c	1	0.895288	1.10921	638		856		1.35496	1.37837		0.439791	0.827225
856	0.884817	0.88531		c	1	0.884817	0.88531	639		857		1.40856	1.35496		0.471204	0.827225
857	0.884817	0.919138		c	1	0.884817	0.919138	640		858		1.40833	1.34577		0.47644	0.827225
858	0.884817	1.62349		a	1	0.884817	1.62349	641		859		1.60385	1.30504		0.827225	0.827225
859	0.895288	1.82094		c	1	0.895288	1.82094	642		860		1.52653	1.30504		0.837696	0.827225
860	0.895288	1.66666		u	1	0.895288	1.66666	643		861		0.96176	1.30504		0.837696	0.827225
861	0.890052	1.85578		u	1	0.890052	1.85578	644		862		0.829669	1.30504		0.827225	0.827225
862	0.890052	1.76824		u	1	0.890052	1.76824	645		863		1.53738	1.30504		0.832461	0.827225
863	0.890052	1.72798		a	1	0.890052	1.72798	646		864		1.27103	1.35496		0.82199	0.827225
864	0.832461	1.49507		c	1	0.832461	1.49507	647		865		0.834922	1.35496		0.827225	0.827225
865	0.890052	1.78733		a	1	0.890052	1.78733	648		866		0.952285	1.30504		0.832461	0.827225
866	0.890052	1.35427		u	1	0.890052	1.35427	649		867		1.30504	1.30504		0.832461	0.827225
867	0.890052	1.36629		u	1	0.890052	1.36629	650		868		0.482649	1.28337		0.832461	0.827225
868	0.890052	1.72822		a	1	0.890052	1.72822	651		869		0.690357	1.28337		0.842932	0.827225
869	0.900524	1.71442		a	1	0.900524	1.71442	652		870		1.56361	1.28337		0.842932	0.82199
870	0.900524	1.81029		u	1	0.900524	1.81029	653		871		0.442568	1.27103		0.795812	0.795812
871	0.895288	1.72743		c	1	0.895288	1.72743	654		872		1.28337	1.28337		0.795812	0.795812
872	0.890052	1.85578		u	1	0.890052	1.85578	655		873		1.51199	1.30504		0.795812	0.795812
873	0.879581	1.83767		g	1	0.879581	1.83767	656		874		1.38841	1.30504		0.795812	0.795812
874	0.895288	1.7295		u	1	0.895288	1.7295	657		875		1.84192	1.38841		0.795812	0.795812
875	0.895288	1.78833		a	1	0.895288	1.78833	658		876		1.09984	1.40663		0.795812	0.795812
876	0.895288	1.24575		u	1	0.895288	1.24575	659		877		1.55022	1.51199		0.795812	0.795812
877	0.890052	1.74731		u	1	0.890052	1.74731	660		878		1.15092	1.52235		0.795812	0.795812
878	0.895288	1.60286		g	1	0.895288	1.60286	661		879		1.65051	1.53951		0.790576	0.795812
879	0.895288	1.68947		u	1	0.895288	1.68947	662		880		1.40663	1.53951		0.780105	0.795812
880	0.890052	1.80388		g	1	0.890052	1.80388	663		881		1.22853	1.52235		0.732984	0.795812
881	0.890052	1.73554		a	1	0.890052	1.73554	664		882		1.76724	1.53945		0.722513	0.795812
882	0.874346	1.94717		a	1	0.874346	1.94717	665		883		1.93807	1.53951		0.722513	0.795812
883	0.895288	1.65119		u	1	0.895288	1.65119	666		884		1.75549	1.53951		0.780105	0.795812
884	0.895288	1.82094		g	1	0.895288	1.82094	667		885		1.52235	1.53951		0.780105	0.795812
885	0.895288	1.76935		u	1	0.895288	1.76935	668		886		1.53951	1.53945		0.780105	0.790576
886	0.879581	1.26671		g	1	0.879581	1.26671	669		887		1.70108	1.53945		0.790576	0.790576
887	0.895288	1.62734		g	1	0.895288	1.62734	670		888		1.54003	1.53945		0.832461	0.790576
888	0.895288	1.85647		a	1	0.895288	1.85647	671		889		1.79938	1.53951		0.837696	0.790576
889	0.895288	1.7131		u	1	0.895288	1.7131	672		890		1.51631	1.53951		0.837696	0.790576
890	0.884817	1.80769		a	1	0.884817	1.80769	673		891		1.47721	1.53951		0.837696	0.795812
891	0.884817	1.80293		u	1	0.884817	1.80293	674		892		1.53945	1.54003		0.837696	0.795812
892	0.890052	1.85578		u	1	0.890052	1.85578	675		893		1.70155	1.53951		0.832461	0.795812
893	0.890052	1.82009		g	1	0.890052	1.82009	676		894		1.51305	1.53945		0.832461	0.795812
894	0.884817	1.80293		a	1	0.884817	1.80293	677		895		0.723901	1.53945		0.617801	0.795812
895	0.0104712	1		-	0	#N/A	#N/A			896		0.899192	1.53945		0.790576	0.795812
896	0.0104712	2		-	0	#N/A	#N/A			897		0.725763	1.53945		0.790576	0.795812
897	0.890052	0.96716		a	1	0.890052	0.96716	678		898		1.76875	1.53945		0.801047	0.795812
898	0.905759	1.53524		u	1	0.905759	1.53524	679		899		1.73447	1.53945		0.795812	0.790576
899	0.95288	1.45019		u	1	0.95288	1.45019	680		900		1.6253	1.52675		0.795812	0.790576
900	0.958115	1.52669		a	1	0.958115	1.52669	681		901		1.52675	1.52675		0.806283	0.769634
901	0.973822	1.20601		u	1	0.973822	1.20601	682		902		1.6369	1.53945		0.769634	0.769634
902	0.973822	1.67692		a	1	0.973822	1.67692	683		903		1.44324	1.52675		0.769634	0.769634
903	0.973822	1.06194		u	1	0.973822	1.06194	684		904		1.03618	1.51305		0.769634	0.769634
904	0.973822	1.20589		u	1	0.973822	1.20589	685		905		1.61138	1.51103		0.764398	0.769634
905	0.968586	1.11381		u	1	0.968586	1.11381	686		906		1.47852	1.51103		0.759162	0.780105
906	0.973822	1.00556		c	1	0.973822	1.00556	687		907		1.72303	1.51129		0.753927	0.780105
907	0.968586	1.50625		u	1	0.968586	1.50625	688		908		1.7166	1.51129		0.743456	0.780105
908	0.863874	1.31753		u	1	0.863874	1.31753	689		909		1.89071	1.51129		0.722513	0.780105
909	0.879581	1.7545		u	1	0.879581	1.7545	690		910		0.891954	1.51129		0.712042	0.780105
910	0.879581	1.31201		g	1	0.879581	1.31201	691		911		1.51103	1.51103		0.73822	0.780105
911	0.879581	1.24831		u	1	0.879581	1.24831	692		912		1.5428	1.48181		0.780105	0.780105
912	0.984293	1.35783		a	1	0.984293	1.35783	693		913		1.43736	1.48181		0.790576	0.790576
913	0.973822	0.998855		a	1	0.973822	0.998855	694		914		1.48181	1.48181		0.790576	0.790576
914	0.979058	1.14367		u	1	0.979058	1.14367	695		915		1.14137	1.48181		0.795812	0.795812
915	0.963351	1.5556		c	1	0.963351	1.5556	696		916		1.16262	1.48181		0.816754	0.795812
916	0.979058	1.32215		c	1	0.979058	1.32215	697		917		1.51129	1.51103		0.816754	0.795812
917	0.979058	1.17914		c	1	0.979058	1.17914	698		918		0.687027	1.51103		0.811518	0.795812
918	0.968586	1.60955		a	1	0.968586	1.60955	699		919		1.54896	1.51103		0.801047	0.795812
919	0.984293	1.62316		u	1	0.984293	1.62316	700		920		1.57603	1.51103		0.801047	0.795812
920	0.963351	1.6252		u	1	0.963351	1.6252	701		921		1.46623	1.51129		0.795812	0.795812
921	0.947644	1.56335		a	1	0.947644	1.56335	702		922		1.206	1.51129		0.795812	0.795812
922	0.947644	1.79772		u	1	0.947644	1.79772	703		923		1.78496	1.51129		0.795812	0.795812
923	0.942408	1.11355		c	1	0.942408	1.11355	704		924		1.26299	1.51129		0.801047	0.795812
924	0.937173	1.59948		c	1	0.937173	1.59948	705		925		1.41263	1.54896		0.795812	0.795812
925	0.502618	1.79938		a	1	0.502618	1.79938	706		926		1.64764	1.54896		0.801047	0.795812
926	0.513089	1.72086		a	1	0.513089	1.72086	707		927		1.70486	1.57603		0.801047	0.795812
927	0.879581	1.81836		a	1	0.879581	1.81836	708		928		1.60337	1.60337		0.801047	0.795812
928	0.874346	1.71281		a	1	0.874346	1.71281	709		929		1.73582	1.63577		0.801047	0.795812
929	0.874346	2		u	1	0.874346	2	710		930		1.69086	1.64764		0.795812	0.795812
930	0.86911	0.885151		c	1	0.86911	0.885151	711		931		1.72388	1.64764		0.795812	0.795812
931	0.890052	1.80388		c	1	0.890052	1.80388	712		932		1.25463	1.66861		0.73822	0.73822
932	0.884817	1.40576		a	1	0.884817	1.40576	713		933		1.63577	1.66861		0.732984	0.732984
933	0.890052	0.964937		g	1	0.890052	0.964937	714		934		1.00059	1.66861		0.732984	0.732984
934	0.890052	1.81565		u	1	0.890052	1.81565	715		935		1.70206	1.66861		0.722513	0.732984
935	0.890052	1.82009		u	1	0.890052	1.82009	716		936		1.27432	1.66861		0.717277	0.732984
936	0.890052	1.75234		c	1	0.890052	1.75234	717		937		1.87471	1.66861		0.712042	0.732984
937	0.890052	1.85578		a	1	0.890052	1.85578	718		938		1.82689	1.63577		0.712042	0.732984
938	0.806283	1.20906		g	1	0.806283	1.20906	719		939		1.66861	1.66861		0.727749	0.732984
939	0.801047	1.69244		a	1	0.801047	1.69244	720		940		1.76861	1.66861		0.727749	0.732984
940	0.801047	1.23053		g	1	0.801047	1.23053	721		941		1.50586	1.63577		0.727749	0.732984
941	0.780105	1.9419		a	1	0.780105	1.9419	722		942		1.84976	1.63126		0.727749	0.732984
942	0.73822	1.93917		c	1	0.73822	1.93917	723		943		1.47898	1.63126		0.727749	0.732984
943	0.743456	1.34456		u	1	0.743456	1.34456	724		944		1.74157	1.54453		0.727749	0.732984
944	0.743456	1.93953		a	1	0.743456	1.93953	725		945		1.33899	1.54453		0.753927	0.748691
945	0.743456	1.93953		u	1	0.743456	1.93953	726		946		0.79906	1.54453		0.748691	0.748691
946	0.748691	1.57495		u	1	0.748691	1.57495	727		947		1.47298	1.54453		0.748691	0.748691
947	0.753927	1.74874		a	1	0.753927	1.74874	728		948		1.48965	1.51609		0.748691	0.748691
948	0.753927	1.94023		g	1	0.753927	1.94023	729		949		1.79434	1.51609		0.753927	0.753927
949	0.753927	1.82089		u	1	0.753927	1.82089	730		950		1.79434	1.50586		0.753927	0.753927
950	0.753927	1.94023		u	1	0.753927	1.94023	731		951		1.63126	1.50586		0.753927	0.753927
951	0.753927	1.83477		a	1	0.753927	1.83477	732		952		1.34056	1.51609		0.753927	0.753927
952	0.769634	1.94124		c	1	0.769634	1.94124	733		953		1.54453	1.51609		0.753927	0.753927
953	0.769634	1.88255		c	1	0.769634	1.88255	734		954		0.741174	1.51609		0.753927	0.753927
954	0.769634	1.79772		a	1	0.769634	1.79772	735		955		1.51609	1.48965		0.748691	0.753927
955	0.769634	1.6369		a	1	0.769634	1.6369	736		956		1.79434	1.51609		0.753927	0.748691
956	0.801047	1.61922		u	1	0.801047	1.61922	737		957		1.47946	1.53146		0.753927	0.748691
957	0.801047	1.76875		g	1	0.801047	1.76875	738		958		1.0817	1.53146		0.753927	0.748691
958	0.801047	1.94317		u	1	0.801047	1.94317	739		959		1.69077	1.54453		0.753927	0.748691
959	0.806283	1.80515		u	1	0.806283	1.80515	740		960		1.48242	1.54453		0.722513	0.727749
960	0.811518	1.80616		c	1	0.811518	1.80616	741		961		1.82585	1.53146		0.706806	0.722513
961	0.82199	2		a	1	0.82199	2	742		962		1.82894	1.51609		0.722513	0.722513
962	0.848168	1.77132		c	1	0.848168	1.77132	743		963		1.53146	1.53146		0.722513	0.722513
963	0.853403	1.7486		u	1	0.853403	1.7486	744		964		1.37806	1.51609		0.649215	0.722513
964	0.853403	1.64115		g	1	0.853403	1.64115	745		965		1.27811	1.53146		0.722513	0.722513
965	0.853403	1.81387		u	1	0.853403	1.81387	746		966		1.87622	1.69077		0.722513	0.722513
966	0.853403	1.7486		g	1	0.853403	1.7486	747		967		1.8489	1.59918		0.722513	0.722513
967	0.853403	1.89224		a	1	0.853403	1.89224	748		968		0.799083	1.69077		0.727749	0.722513
968	0.853403	1.69185		a	1	0.853403	1.69185	749		969		1.7491	1.69077		0.722513	0.722513
969	0.832461	1.8101		g	1	0.832461	1.8101	750		970		1.74198	1.72012		0.722513	0.722513
970	0.17801	0.175144		g	1	0.17801	0.175144	751		971		1.25532	1.74198		0.717277	0.722513
971	0.052356	0.704538		-	0	#N/A	#N/A			972		0.953921	1.74198		0.722513	0.722513
972	0.026178	0.478072		-	0	#N/A	#N/A			973		1.78721	1.74008		0.722513	0.722513
973	0.026178	1.27807		-	0	#N/A	#N/A			974		1.5128	1.74008		0.722513	0.722513
974	0.026178	1.02905		-	0	#N/A	#N/A			975		1.82894	1.74198		0.722513	0.722513
975	0.0209424	1.18872		-	0	#N/A	#N/A			976		1.72012	1.74198		0.722513	0.722513
976	0.0157068	0.415038		-	0	#N/A	#N/A			977		1.59918	1.74198		0.722513	0.722513
977	0.0052356	2		-	0	#N/A	#N/A			978		1.74198	1.74198		0.722513	0.722513
978	0.0052356	2		-	0	#N/A	#N/A			979		1.68228	1.74198		0.727749	0.722513
979	0.0052356	2		-	0	#N/A	#N/A			980		1.89135	1.74198		0.727749	0.722513
980	0.0052356	2		-	0	#N/A	#N/A			981		1.93844	1.74008		0.727749	0.722513
981	0.0052356	2		-	0	#N/A	#N/A			982		1.84976	1.74008		0.727749	0.722513
982	0.0052356	2		-	0	#N/A	#N/A			983		1.74008	1.74008		0.722513	0.722513
983	0.0052356	2		-	0	#N/A	#N/A			984		1.71053	1.74008		0.722513	0.722513
984	0.0052356	2		-	0	#N/A	#N/A			985		1.89071	1.74198		0.722513	0.722513
985	0.0052356	2		-	0	#N/A	#N/A			986		1.87622	1.74008		0.722513	0.722513
986	0.0052356	2		-	0	#N/A	#N/A			987		1.93807	1.74198		0.722513	0.722513
987	0.0052356	2		-	0	#N/A	#N/A			988		1.62495	1.80857		0.722513	0.722513
988	0.0052356	2		-	0	#N/A	#N/A			989		1.93278	1.82689		0.65445	0.712042
989	0.0052356	2		-	0	#N/A	#N/A			990		1.00559	1.82689		0.65445	0.712042
990	0.0052356	2		-	0	#N/A	#N/A			991		1.72216	1.80857		0.65445	0.712042
991	0.0052356	2		-	0	#N/A	#N/A			992		1.63291	1.78596		0.670157	0.712042
992	0.0052356	2		-	0	#N/A	#N/A			993		1.39516	1.74008		0.675393	0.712042
993	0.0052356	2		-	0	#N/A	#N/A			994		2	1.77274		0.680628	0.712042
994	0.0052356	2		-	0	#N/A	#N/A			995		1.84715	1.78596		0.712042	0.712042
995	0.0052356	2		-	0	#N/A	#N/A			996		0.775796	1.78596		0.712042	0.712042
996	0.0052356	2		-	0	#N/A	#N/A			997		1.80857	1.77274		0.712042	0.712042
997	0.0052356	2		-	0	#N/A	#N/A			998		1.88942	1.72336		0.712042	0.712042
998	0.0104712	1		-	0	#N/A	#N/A			999		1.82689	1.77274		0.712042	0.712042
999	0.0104712	1		-	0	#N/A	#N/A			1000		1.67476	1.77274		0.712042	0.712042
1000	0.0157068	0.415038		-	0	#N/A	#N/A			1001		1.78596	1.77274		0.717277	0.712042
1001	0.0157068	2		-	0	#N/A	#N/A			1002		0.946596	1.77274		0.712042	0.712042
1002	0.0157068	0.415038		-	0	#N/A	#N/A			1003		1.22299	1.78596		0.712042	0.712042
1003	0.324607	1.36168		a	1	0.324607	1.36168	752		1004		1.77274	1.78596		0.712042	0.717277
1004	0.340314	1.35106		a	1	0.340314	1.35106	753		1005		1.78596	1.77274		0.717277	0.717277
1005	0.340314	1.60494		a	1	0.340314	1.60494	754		1006		1.89198	1.72336		0.732984	0.717277
1006	0.366492	1.63764		a	1	0.366492	1.63764	755		1007		1.68222	1.72336		0.732984	0.717277
1007	0.39267	1.82261		a	1	0.39267	1.82261	756		1008		1.72336	1.7054		0.732984	0.732984
1008	0.403141	1.55444		a	1	0.403141	1.55444	757		1009		1.89198	1.68222		0.732984	0.732984
1009	0.078534	0.574395		-	0	#N/A	#N/A			1010		1.78964	1.67476		0.732984	0.732984
1010	0.795812	0.966126		a	1	0.795812	0.966126	758		1011		1.7054	1.65616		0.732984	0.732984
1011	0.774869	1.0033		a	1	0.774869	1.0033	759		1012		1.60368	1.64129		0.732984	0.732984
1012	0.340314	1.29266		a	1	0.340314	1.29266	760		1013		1.81665	1.64129		0.732984	0.732984
1013	0.0680628	0.859884		-	0	#N/A	#N/A			1014		1.65616	1.64129		0.732984	0.732984
1014	0.816754	1.56924		a	1	0.816754	1.56924	761		1015		1.08668	1.60395		0.732984	0.732984
1015	0.900524	1.85716		a	1	0.900524	1.85716	762		1016		1.64129	1.60368		0.701571	0.732984
1016	0.895288	1.59845		a	1	0.895288	1.59845	763		1017		0.950454	1.43318		0.675393	0.732984
1017	0.895288	1.35223		a	1	0.895288	1.35223	764		1018		1.10102	1.34645		0.73822	0.732984
1018	0.900524	1.85716		a	1	0.900524	1.85716	765		1019		1.15896	1.29874		0.727749	0.732984
1019	0.900524	1.85716		a	1	0.900524	1.85716	766		1020		1.43318	1.29874		0.73822	0.732984
1020	0.921466	1.84351		a	1	0.921466	1.84351	767		1021		1.24918	1.27624		0.759162	0.732984
1021	0.91623	1.4833		a	1	0.91623	1.4833	768		1022		1.13573	1.27624		0.748691	0.73822
1022	0.921466	1.39588		g	1	0.921466	1.39588	769		1023		1.29874	1.27624		0.659686	0.73822
1023	0.0314136	1.34998		-	0	#N/A	#N/A			1024		1.60395	1.27624		0.638743	0.73822
1024	0.026178	1.27807		-	0	#N/A	#N/A			1025		0.972093	1.27624		0.649215	0.748691
1025	0.026178	1.27807		-	0	#N/A	#N/A			1026		1.27624	1.29874		0.753927	0.753927
1026	0.026178	1.27807		-	0	#N/A	#N/A			1027		0.897007	1.29874		0.753927	0.753927
1027	0.026178	1.27807		-	0	#N/A	#N/A			1028		1.34645	1.31742		0.78534	0.753927
1028	0.026178	2		-	0	#N/A	#N/A			1029		1.2235	1.34645		0.78534	0.753927
1029	0.026178	1.27807		-	0	#N/A	#N/A			1030		1.31742	1.35485		0.78534	0.759162
1030	0.026178	1.27807		-	0	#N/A	#N/A			1031		0.925959	1.34645		0.73822	0.759162
1031	0.026178	1.27807		-	0	#N/A	#N/A			1032		1.57476	1.35485		0.78534	0.759162
1032	0.026178	1.27807		-	0	#N/A	#N/A			1033		1.35485	1.35485		0.753927	0.759162
1033	0.026178	2		-	0	#N/A	#N/A			1034		1.43075	1.43075		0.753927	0.759162
1034	0.026178	1.27807		-	0	#N/A	#N/A			1035		1.61537	1.43075		0.78534	0.759162
1035	0.026178	1.27807		-	0	#N/A	#N/A			1036		1.44893	1.43111		0.780105	0.759162
1036	0.026178	2		-	0	#N/A	#N/A			1037		1.73171	1.43111		0.78534	0.759162
1037	0.0052356	2		-	0	#N/A	#N/A			1038		1.50272	1.44893		0.78534	0.759162
1038	0.0052356	2		-	0	#N/A	#N/A			1039		1.65629	1.4849		0.764398	0.759162
1039	0.0052356	2		-	0	#N/A	#N/A			1040		1.75871	1.50272		0.759162	0.759162
1040	0.0052356	2		-	0	#N/A	#N/A			1041		1.19973	1.57476		0.759162	0.759162
1041	0.0052356	2		-	0	#N/A	#N/A			1042		1.43111	1.57476		0.759162	0.759162
1042	0.026178	2		-	0	#N/A	#N/A			1043		1.2417	1.50272		0.759162	0.759162
1043	0.026178	1.27807		-	0	#N/A	#N/A			1044		1.6793	1.61537		0.759162	0.759162
1044	0.026178	2		-	0	#N/A	#N/A			1045		1.4849	1.65629		0.759162	0.759162
1045	0.026178	2		-	0	#N/A	#N/A			1046		1.79592	1.6793		0.643979	0.722513
1046	0.026178	1.27807		-	0	#N/A	#N/A			1047		1.37697	1.70847		0.685864	0.722513
1047	0.026178	2		-	0	#N/A	#N/A			1048		1.88088	1.70847		0.649215	0.712042
1048	0.026178	2		-	0	#N/A	#N/A			1049		1.82154	1.70847		0.685864	0.712042
1049	0.858639	1.23698		c	1	0.858639	1.23698	770		1050		1.89071	1.70847		0.722513	0.712042
1050	0.858639	1.66704		u	1	0.858639	1.66704	771		1051		1.77526	1.6793		0.722513	0.712042
1051	0.858639	1.68669		c	1	0.858639	1.68669	772		1052		1.41193	1.6793		0.649215	0.712042
1052	0.853403	1.28837		a	1	0.853403	1.28837	773		1053		0.830292	1.6793		0.643979	0.691099
1053	0.853403	1.66544		g	1	0.853403	1.66544	774		1054		1.70847	1.6793		0.670157	0.691099
1054	0.853403	1.81387		a	1	0.853403	1.81387	775		1055		1.81815	1.4849		0.670157	0.691099
1055	0.853403	1.71753		g	1	0.853403	1.71753	776		1056		1.71679	1.42368		0.712042	0.691099
1056	0.853403	0.959232		g	1	0.853403	0.959232	777		1057		1.93732	1.41193		0.712042	0.696335
1057	0.837696	1.74077		a	1	0.837696	1.74077	778		1058		1.88942	1.42368		0.712042	0.701571
1058	0.848168	0.80858		u	1	0.848168	0.80858	779		1059		1.35545	1.42368		0.712042	0.701571
1059	0.853403	1.71896		a	1	0.853403	1.71896	780		1060		0.995463	1.42368		0.712042	0.712042
1060	0.848168	1.61212		a	1	0.848168	1.61212	781		1061		1.0591	1.41193		0.691099	0.712042
1061	0.848168	1.71761		a	1	0.848168	1.71761	782		1062		1.28648	1.41193		0.643979	0.712042
1062	0.848168	1.66685		c	1	0.848168	1.66685	783		1063		1.40493	1.42368		0.638743	0.712042
1063	0.853403	1.61066		a	1	0.853403	1.61066	784		1064		1.40258	1.42368		0.701571	0.712042
1064	0.863874	1.47101		u	1	0.863874	1.47101	785		1065		1.27575	1.42368		0.701571	0.712042
1065	0.86911	1.36273		g	1	0.86911	1.36273	786		1066		1.42368	1.40493		0.696335	0.712042
1066	0.858639	1.39298		u	1	0.858639	1.39298	787		1067		1.34895	1.40493		0.717277	0.712042
1067	0.837696	1.56342		g	1	0.837696	1.56342	788		1068		1.44997	1.40493		0.712042	0.712042
1068	0.806283	1.47787		a	1	0.806283	1.47787	789		1069		1.54417	1.40493		0.764398	0.712042
1069	0.806283	1.73324		u	1	0.806283	1.73324	790		1070		1.43362	1.42368		0.759162	0.712042
1070	0.806283	1.52675		a	1	0.806283	1.52675	791		1071		0.740769	1.42952		0.764398	0.712042
1071	0.806283	1.57991		u	1	0.806283	1.57991	792		1072		1.75142	1.42952		0.759162	0.717277
1072	0.827225	1.45201		g	1	0.827225	1.45201	793		1073		1.54921	1.43143		0.764398	0.717277
1073	0.827225	1.3162		g	1	0.827225	1.3162	794		1074		1.01256	1.43362		0.675393	0.753927
1074	0.827225	1.45621		u	1	0.827225	1.45621	795		1075		1.69656	1.44997		0.670157	0.753927
1075	0.827225	1.71166		u	1	0.827225	1.71166	796		1076		1.29206	1.54417		0.696335	0.753927
1076	0.026178	0.629049		-	0	#N/A	#N/A			1077		1.74346	1.5461		0.78534	0.753927
1077	0.0104712	1		-	0	#N/A	#N/A			1078		1.42952	1.54921		0.780105	0.759162
1078	0.0052356	2		-	0	#N/A	#N/A			1079		1.61109	1.54921		0.780105	0.759162
1079	0.0052356	2		-	0	#N/A	#N/A			1080		1.63642	1.54921		0.712042	0.759162
1080	0.0052356	2		-	0	#N/A	#N/A			1081		1.78261	1.57543		0.78534	0.764398
1081	0.0052356	2		-	0	#N/A	#N/A			1082		1.10769	1.57543		0.78534	0.764398
1082	0.0052356	2		-	0	#N/A	#N/A			1083		1.43143	1.57543		0.680628	0.764398
1083	0.0314136	0.540852		-	0	#N/A	#N/A			1084		1.71186	1.61109		0.753927	0.764398
1084	0.0680628	0.580444		-	0	#N/A	#N/A			1085		1.81688	1.63642		0.753927	0.764398
1085	0.0732984	0.0758256		-	0	#N/A	#N/A			1086		1.5461	1.61109		0.753927	0.764398
1086	0.0837696	0.878359		-	0	#N/A	#N/A			1087		1.77262	1.61109		0.743456	0.764398
1087	0.0837696	0.498386		-	0	#N/A	#N/A			1088		1.7165	1.61109		0.769634	0.764398
1088	0.0837696	0.25		-	0	#N/A	#N/A			1089		1.47298	1.63642		0.769634	0.759162
1089	0.0837696	0.350603		-	0	#N/A	#N/A			1090		1.53417	1.63642		0.769634	0.753927
1090	0.842932	1.5556		u	1	0.842932	1.5556	797		1091		1.57543	1.63447		0.769634	0.756544
1091	0.842932	1.64037		g	1	0.842932	1.64037	798		1092		1.14305	1.62117		0.764398	0.753927
1092	0.837696	1.47809		g	1	0.837696	1.47809	799		1093		1.94091	1.63447		0.764398	0.753927
1093	0.827225	1.43026		c	1	0.827225	1.43026	800		1094		1.64776	1.64776		0.764398	0.753927
1094	0.827225	1.79742		u	1	0.827225	1.79742	801		1095		2	1.63447		0.759162	0.756544
1095	0.832461	1.55966		g	1	0.832461	1.55966	802		1096		1.36573	1.62117		0.748691	0.759162
1096	0.832461	1.65887		u	1	0.832461	1.65887	803		1097		1.60108	1.63447		0.743456	0.76178
1097	0.842932	0.724331		g	1	0.842932	0.724331	804		1098		1.87912	1.62117		0.743456	0.764398
1098	0.842932	1.5556		u	1	0.842932	1.5556	805		1099		1.78011	1.61112		0.743456	0.76178
1099	0.842932	1.39188		c	1	0.842932	1.39188	806		1100		1.62117	1.62117		0.424084	0.759162
1100	0.842932	1.52012		c	1	0.842932	1.52012	807
1101	0.842932	1.36789		c	1	0.842932	1.36789	808
1102	0.0209424	0		-	0	#N/A	#N/A
1103	0.0209424	1.18872		-	0	#N/A	#N/A
1104	0.0209424	0.5		-	0	#N/A	#N/A
1105	0.0209424	0.5		-	0	#N/A	#N/A
1106	0.0209424	1		-	0	#N/A	#N/A
1107	0.0209424	1.18872		-	0	#N/A	#N/A
1108	0.0157068	1.0817		-	0	#N/A	#N/A
1109	0.0052356	2		-	0	#N/A	#N/A
1110	0.0052356	2		-	0	#N/A	#N/A
1111	0.0052356	2		-	0	#N/A	#N/A
1112	0.0052356	2		-	0	#N/A	#N/A
1113	0.0157068	2		-	0	#N/A	#N/A
1114	0.0209424	0.5		-	0	#N/A	#N/A
1115	0.026178	1.27807		-	0	#N/A	#N/A
1116	0.052356	0.278072		-	0	#N/A	#N/A
1117	0.052356	0.704538		-	0	#N/A	#N/A
1118	0.0575916	0.564629		-	0	#N/A	#N/A
1119	0.0994764	0.687569		-	0	#N/A	#N/A
1120	0.104712	0.583358		-	0	#N/A	#N/A
1121	0.104712	0.509531		-	0	#N/A	#N/A
1122	0.104712	0.19839		-	0	#N/A	#N/A
1123	0.115183	0.379665		-	0	#N/A	#N/A
1124	0.86911	1.38225		c	1	0.86911	1.38225	809
1125	0.874346	1.43697		a	1	0.874346	1.43697	810
1126	0.858639	1.24669		c	1	0.858639	1.24669	811
1127	0.874346	1.39829		c	1	0.874346	1.39829	812
1128	0.863874	0.695198		c	1	0.863874	0.695198	813
1129	0.874346	1.75335		a	1	0.874346	1.75335	814
1130	0.874346	1.67303		a	1	0.874346	1.67303	815
1131	0.874346	1.61489		a	1	0.874346	1.61489	816
1132	0.0994764	0.567017		-	0	#N/A	#N/A
1133	0.0942408	1.19693		-	0	#N/A	#N/A
1134	0.026178	1.02905		-	0	#N/A	#N/A
1135	0.026178	0.478072		-	0	#N/A	#N/A
1136	0.026178	0.0780719		-	0	#N/A	#N/A
1137	0.026178	0.0780719		-	0	#N/A	#N/A
1138	0.026178	0.629049		-	0	#N/A	#N/A
1139	0.0052356	2		-	0	#N/A	#N/A
1140	0.0104712	2		-	0	#N/A	#N/A
1141	0.0104712	2		-	0	#N/A	#N/A
1142	0.0104712	2		-	0	#N/A	#N/A
1143	0.0104712	2		-	0	#N/A	#N/A
1144	0.0052356	2		-	0	#N/A	#N/A
1145	0.0157068	0.415038		-	0	#N/A	#N/A
1146	0.0837696	0.5		-	0	#N/A	#N/A
1147	0.0837696	0.752444		-	0	#N/A	#N/A
1148	0.0837696	0.0762051		-	0	#N/A	#N/A
1149	0.0890052	0.192236		-	0	#N/A	#N/A
1150	0.0890052	1.32771		-	0	#N/A	#N/A
1151	0.0890052	0.216141		-	0	#N/A	#N/A
1152	0.0890052	0.597919		-	0	#N/A	#N/A
1153	0.0890052	0.148773		-	0	#N/A	#N/A
1154	0.86911	1.32839		u	1	0.86911	1.32839	817
1155	0.863874	1.27137		a	1	0.863874	1.27137	818
1156	0.863874	1.89333		u	1	0.863874	1.89333	819
1157	0.863874	1.44037		c	1	0.863874	1.44037	820
1158	0.863874	1.53084		a	1	0.863874	1.53084	821
1159	0.86911	1.52981		u	1	0.86911	1.52981	822
1160	0.86911	1.31173		c	1	0.86911	1.31173	823
1161	0.86911	1.61311		u	1	0.86911	1.61311	824
1162	0.86911	1.44028		u	1	0.86911	1.44028	825
1163	0.86911	1.51006		g	1	0.86911	1.51006	826
1164	0.86911	1.73043		a	1	0.86911	1.73043	827
1165	0.86911	1.50993		a	1	0.86911	1.50993	828
1166	0.848168	1.34317		u	1	0.848168	1.34317	829
1167	0.837696	1.67304		u	1	0.837696	1.67304	830
1168	0.801047	1.51636		g	1	0.801047	1.51636	831
1169	0.801047	1.76061		u	1	0.801047	1.76061	832
1170	0.790576	1.26326		a	1	0.790576	1.26326	833
1171	0.78534	1.56028		g	1	0.78534	1.56028	834
1172	0.774869	1.44194		c	1	0.774869	1.44194	835
1173	0.769634	1.94124		u	1	0.769634	1.94124	836
1174	0.764398	1.58025		c	1	0.764398	1.58025	837
1175	0.026178	1.27807		-	0	#N/A	#N/A
1176	0.0314136	1.34998		-	0	#N/A	#N/A
1177	0.0314136	1.34998		-	0	#N/A	#N/A
1178	0.780105	1.82589		c	1	0.780105	1.82589	838
1179	0.801047	1.46088		c	1	0.801047	1.46088	839
1180	0.801047	1.62233		a	1	0.801047	1.62233	840
1181	0.801047	1.86077		u	1	0.801047	1.86077	841
1182	0.801047	1.84276		a	1	0.801047	1.84276	842
1183	0.801047	1.86077		a	1	0.801047	1.86077	843
1184	0.801047	1.63229		u	1	0.801047	1.63229	844
1185	0.795812	1.5758		u	1	0.795812	1.5758	845
1186	0.795812	1.73061		c	1	0.795812	1.73061	846
1187	0.795812	1.82443		c	1	0.795812	1.82443	847
1188	0.0575916	0.210071		-	0	#N/A	#N/A
1189	0.052356	0.639036		-	0	#N/A	#N/A
1190	0.0471204	0.775606		-	0	#N/A	#N/A
1191	0.052356	0.84322		-	0	#N/A	#N/A
1192	0.052356	0.639036		-	0	#N/A	#N/A
1193	0.052356	0.314525		-	0	#N/A	#N/A
1194	0.0052356	2		-	0	#N/A	#N/A
1195	0.0104712	2		-	0	#N/A	#N/A
1196	0.0104712	1		-	0	#N/A	#N/A
1197	0.0104712	1		-	0	#N/A	#N/A
1198	0.0104712	2		-	0	#N/A	#N/A
1199	0.0104712	1		-	0	#N/A	#N/A
1200	0.0104712	2		-	0	#N/A	#N/A
1201	0.0104712	2		-	0	#N/A	#N/A
1202	0.0104712	2		-	0	#N/A	#N/A
1203	0.0104712	2		-	0	#N/A	#N/A
1204	0.832461	1.54921		c	1	0.832461	1.54921	848
1205	0.832461	1.7984		a	1	0.832461	1.7984	849
1206	0.832461	0.518844		c	1	0.832461	0.518844	850
1207	0.832461	0.958615		g	1	0.832461	0.958615	851
1208	0.827225	1.34577		u	1	0.827225	1.34577	852
1209	0.827225	1.15546		g	1	0.827225	1.15546	853
1210	0.827225	1.62994		u	1	0.827225	1.62994	854
1211	0.439791	1.37837		u	1	0.439791	1.37837	855
1212	0.052356	1.02905		-	0	#N/A	#N/A
1213	0.052356	1.531		-	0	#N/A	#N/A
1214	0.0575916	1.13414		-	0	#N/A	#N/A
1215	0.0575916	1.5605		-	0	#N/A	#N/A
1216	0.0680628	1.00874		-	0	#N/A	#N/A
1217	0.0680628	0.580444		-	0	#N/A	#N/A
1218	0.439791	1.35496		g	1	0.439791	1.35496	856
1219	0.471204	1.40856		u	1	0.471204	1.40856	857
1220	0.47644	1.40833		g	1	0.47644	1.40833	858
1221	0.827225	1.60385		g	1	0.827225	1.60385	859
1222	0.837696	1.52653		g	1	0.837696	1.52653	860
1223	0.837696	0.96176		a	1	0.837696	0.96176	861
1224	0.827225	0.829669		g	1	0.827225	0.829669	862
1225	0.832461	1.53738		g	1	0.832461	1.53738	863
1226	0.82199	1.27103		g	1	0.82199	1.27103	864
1227	0.827225	0.834922		a	1	0.827225	0.834922	865
1228	0.832461	0.952285		c	1	0.832461	0.952285	866
1229	0.832461	1.30504		c	1	0.832461	1.30504	867
1230	0.832461	0.482649		c	1	0.832461	0.482649	868
1231	0.842932	0.690357		g	1	0.842932	0.690357	869
1232	0.842932	1.56361		g	1	0.842932	1.56361	870
1233	0.795812	0.442568		u	1	0.795812	0.442568	871
1234	0.795812	1.28337		g	1	0.795812	1.28337	872
1235	0.795812	1.51199		g	1	0.795812	1.51199	873
1236	0.795812	1.38841		g	1	0.795812	1.38841	874
1237	0.795812	1.84192		a	1	0.795812	1.84192	875
1238	0.795812	1.09984		g	1	0.795812	1.09984	876
1239	0.795812	1.55022		a	1	0.795812	1.55022	877
1240	0.795812	1.15092		u	1	0.795812	1.15092	878
1241	0.790576	1.65051		a	1	0.790576	1.65051	879
1242	0.780105	1.40663		a	1	0.780105	1.40663	880
1243	0.0628272	0.581704		-	0	#N/A	#N/A
1244	0.026178	0.0780719		-	0	#N/A	#N/A
1245	0.0052356	2		-	0	#N/A	#N/A
1246	0.0157068	1.0817		-	0	#N/A	#N/A
1247	0.0157068	1.0817		-	0	#N/A	#N/A
1248	0.0366492	2		-	0	#N/A	#N/A
1249	0.0366492	2		-	0	#N/A	#N/A
1250	0.0366492	1.40833		-	0	#N/A	#N/A
1251	0.0366492	2		-	0	#N/A	#N/A
1252	0.0366492	2		-	0	#N/A	#N/A
1253	0.0366492	1.40833		-	0	#N/A	#N/A
1254	0.0366492	0.851165		-	0	#N/A	#N/A
1255	0.0314136	2		-	0	#N/A	#N/A
1256	0.026178	1.27807		-	0	#N/A	#N/A
1257	0.026178	1.27807		-	0	#N/A	#N/A
1258	0.026178	1.27807		-	0	#N/A	#N/A
1259	0.026178	1.27807		-	0	#N/A	#N/A
1260	0.026178	1.27807		-	0	#N/A	#N/A
1261	0.026178	1.27807		-	0	#N/A	#N/A
1262	0.026178	2		-	0	#N/A	#N/A
1263	0.026178	1.27807		-	0	#N/A	#N/A
1264	0.026178	1.27807		-	0	#N/A	#N/A
1265	0.026178	2		-	0	#N/A	#N/A
1266	0.026178	1.27807		-	0	#N/A	#N/A
1267	0.026178	1.27807		-	0	#N/A	#N/A
1268	0.026178	2		-	0	#N/A	#N/A
1269	0.026178	2		-	0	#N/A	#N/A
1270	0.0314136	1.34998		-	0	#N/A	#N/A
1271	0.0366492	0.851165		-	0	#N/A	#N/A
1272	0.0366492	1.13688		-	0	#N/A	#N/A
1273	0.0366492	0.851165		-	0	#N/A	#N/A
1274	0.0366492	2		-	0	#N/A	#N/A
1275	0.732984	1.22853		u	1	0.732984	1.22853	881
1276	0.722513	1.76724		u	1	0.722513	1.76724	882
1277	0.722513	1.93807		g	1	0.722513	1.93807	883
1278	0.780105	1.75549		u	1	0.780105	1.75549	884
1279	0.780105	1.52235		a	1	0.780105	1.52235	885
1280	0.780105	1.53951		u	1	0.780105	1.53951	886
1281	0.790576	1.70108		c	1	0.790576	1.70108	887
1282	0.832461	1.54003		a	1	0.832461	1.54003	888
1283	0.837696	1.79938		u	1	0.837696	1.79938	889
1284	0.837696	1.51631		g	1	0.837696	1.51631	890
1285	0.837696	1.47721		g	1	0.837696	1.47721	891
1286	0.837696	1.53945		g	1	0.837696	1.53945	892
1287	0.832461	1.70155		g	1	0.832461	1.70155	893
1288	0.832461	1.51305		g	1	0.832461	1.51305	894
1289	0.617801	0.723901		u	1	0.617801	0.723901	895
1290	0.790576	0.899192		g	1	0.790576	0.899192	896
1291	0.790576	0.725763		g	1	0.790576	0.725763	897
1292	0.0104712	2		-	0	#N/A	#N/A
1293	0.565445	1.48415		-	0	#N/A	#N/A
1294	0.801047	1.76875		u	1	0.801047	1.76875	898
1295	0.795812	1.73447		u	1	0.795812	1.73447	899
1296	0.795812	1.6253		c	1	0.795812	1.6253	900
1297	0.806283	1.52675		c	1	0.806283	1.52675	901
1298	0.769634	1.6369		c	1	0.769634	1.6369	902
1299	0.769634	1.44324		c	1	0.769634	1.44324	903
1300	0.769634	1.03618		c	1	0.769634	1.03618	904
1301	0.764398	1.61138		a	1	0.764398	1.61138	905
1302	0.759162	1.47852		u	1	0.759162	1.47852	906
1303	0.753927	1.72303		a	1	0.753927	1.72303	907
1304	0.743456	1.7166		c	1	0.743456	1.7166	908
1305	0.722513	1.89071		u	1	0.722513	1.89071	909
1306	0.712042	0.891954		a	1	0.712042	0.891954	910
1307	0.0052356	2		-	0	#N/A	#N/A
1308	0.0052356	2		-	0	#N/A	#N/A
1309	0.0052356	2		-	0	#N/A	#N/A
1310	0.0052356	2		-	0	#N/A	#N/A
1311	0.0052356	2		-	0	#N/A	#N/A
1312	0.0104712	1		-	0	#N/A	#N/A
1313	0.026178	1.27807		-	0	#N/A	#N/A
1314	0.0314136	0.540852		-	0	#N/A	#N/A
1315	0.0366492	1.01477		-	0	#N/A	#N/A
1316	0.0366492	1.13688		-	0	#N/A	#N/A
1317	0.0366492	0.621217		-	0	#N/A	#N/A
1318	0.0366492	1.40833		-	0	#N/A	#N/A
1319	0.0366492	1.01477		-	0	#N/A	#N/A
1320	0.0366492	0.157629		-	0	#N/A	#N/A
1321	0.0366492	1.01477		-	0	#N/A	#N/A
1322	0.0366492	0.551184		-	0	#N/A	#N/A
1323	0.0366492	0.551184		-	0	#N/A	#N/A
1324	0.0366492	0.621217		-	0	#N/A	#N/A
1325	0.73822	1.51103		u	1	0.73822	1.51103	911
1326	0.780105	1.5428		u	1	0.780105	1.5428	912
1327	0.790576	1.43736		c	1	0.790576	1.43736	913
1328	0.790576	1.48181		u	1	0.790576	1.48181	914
1329	0.795812	1.14137		c	1	0.795812	1.14137	915
1330	0.816754	1.16262		a	1	0.816754	1.16262	916
1331	0.816754	1.51129		u	1	0.816754	1.51129	917
1332	0.811518	0.687027		a	1	0.811518	0.687027	918
1333	0.801047	1.54896		g	1	0.801047	1.54896	919
1334	0.801047	1.57603		u	1	0.801047	1.57603	920
1335	0.795812	1.46623		a	1	0.795812	1.46623	921
1336	0.795812	1.206		g	1	0.795812	1.206	922
1337	0.795812	1.78496		u	1	0.795812	1.78496	923
1338	0.801047	1.26299		g	1	0.801047	1.26299	924
1339	0.795812	1.41263		a	1	0.795812	1.41263	925
1340	0.801047	1.64764		a	1	0.801047	1.64764	926
1341	0.801047	1.70486		u	1	0.801047	1.70486	927
1342	0.801047	1.60337		a	1	0.801047	1.60337	928
1343	0.801047	1.73582		a	1	0.801047	1.73582	929
1344	0.795812	1.69086		g	1	0.795812	1.69086	930
1345	0.795812	1.72388		u	1	0.795812	1.72388	931
1346	0.73822	1.25463		c	1	0.73822	1.25463	932
1347	0.732984	1.63577		u	1	0.732984	1.63577	933
1348	0.732984	1.00059		c	1	0.732984	1.00059	934
1349	0.722513	1.70206		a	1	0.722513	1.70206	935
1350	0.717277	1.27432		c	1	0.717277	1.27432	936
1351	0.712042	1.87471		a	1	0.712042	1.87471	937
1352	0.712042	1.82689		a	1	0.712042	1.82689	938
1353	0.0104712	2		-	0	#N/A	#N/A
1354	0.727749	1.66861		a	1	0.727749	1.66861	939
1355	0.727749	1.76861		a	1	0.727749	1.76861	940
1356	0.727749	1.50586		u	1	0.727749	1.50586	941
1357	0.727749	1.84976		c	1	0.727749	1.84976	942
1358	0.727749	1.47898		u	1	0.727749	1.47898	943
1359	0.727749	1.74157		g	1	0.727749	1.74157	944
1360	0.753927	1.33899		a	1	0.753927	1.33899	945
1361	0.748691	0.79906		u	1	0.748691	0.79906	946
1362	0.748691	1.47298		g	1	0.748691	1.47298	947
1363	0.748691	1.48965		g	1	0.748691	1.48965	948
1364	0.753927	1.79434		u	1	0.753927	1.79434	949
1365	0.753927	1.79434		u	1	0.753927	1.79434	950
1366	0.753927	1.63126		u	1	0.753927	1.63126	951
1367	0.753927	1.34056		u	1	0.753927	1.34056	952
1368	0.753927	1.54453		a	1	0.753927	1.54453	953
1369	0.753927	0.741174		u	1	0.753927	0.741174	954
1370	0.748691	1.51609		g	1	0.748691	1.51609	955
1371	0.753927	1.79434		a	1	0.753927	1.79434	956
1372	0.753927	1.47946		g	1	0.753927	1.47946	957
1373	0.753927	1.0817		g	1	0.753927	1.0817	958
1374	0.753927	1.69077		g	1	0.753927	1.69077	959
1375	0.0890052	0.222015		-	0	#N/A	#N/A
1376	0.0575916	1.5605		-	0	#N/A	#N/A
1377	0.0471204	1.2358		-	0	#N/A	#N/A
1378	0.0471204	0.775606		-	0	#N/A	#N/A
1379	0.026178	0.478072		-	0	#N/A	#N/A
1380	0.0052356	2		-	0	#N/A	#N/A
1381	0.0157068	1.0817		-	0	#N/A	#N/A
1382	0.0157068	1.0817		-	0	#N/A	#N/A
1383	0.0209424	0.5		-	0	#N/A	#N/A
1384	0.0209424	0.5		-	0	#N/A	#N/A
1385	0.0314136	1.0817		-	0	#N/A	#N/A
1386	0.0314136	0.540852		-	0	#N/A	#N/A
1387	0.0314136	0.748371		-	0	#N/A	#N/A
1388	0.0628272	0.581704		-	0	#N/A	#N/A
1389	0.722513	1.48242		a	1	0.722513	1.48242	960
1390	0.706806	1.82585		a	1	0.706806	1.82585	961
1391	0.722513	1.82894		a	1	0.722513	1.82894	962
1392	0.722513	1.53146		a	1	0.722513	1.53146	963
1393	0.649215	1.37806		c	1	0.649215	1.37806	964
1394	0.722513	1.27811		c	1	0.722513	1.27811	965
1395	0.722513	1.87622		c	1	0.722513	1.87622	966
1396	0.722513	1.8489		c	1	0.722513	1.8489	967
1397	0.727749	0.799083		u	1	0.727749	0.799083	968
1398	0.722513	1.7491		u	1	0.722513	1.7491	969
1399	0.722513	1.74198		u	1	0.722513	1.74198	970
1400	0.717277	1.25532		c	1	0.717277	1.25532	971
1401	0.722513	0.953921		a	1	0.722513	0.953921	972
1402	0.722513	1.78721		c	1	0.722513	1.78721	973
1403	0.722513	1.5128		c	1	0.722513	1.5128	974
1404	0.722513	1.82894		u	1	0.722513	1.82894	975
1405	0.722513	1.72012		g	1	0.722513	1.72012	976
1406	0.722513	1.59918		g	1	0.722513	1.59918	977
1407	0.722513	1.74198		u	1	0.722513	1.74198	978
1408	0.727749	1.68228		u	1	0.727749	1.68228	979
1409	0.727749	1.89135		c	1	0.727749	1.89135	980
1410	0.727749	1.93844		u	1	0.727749	1.93844	981
1411	0.727749	1.84976		c	1	0.727749	1.84976	982
1412	0.722513	1.74008		a	1	0.722513	1.74008	983
1413	0.722513	1.71053		u	1	0.722513	1.71053	984
1414	0.722513	1.89071		u	1	0.722513	1.89071	985
1415	0.722513	1.87622		c	1	0.722513	1.87622	986
1416	0.722513	1.93807		u	1	0.722513	1.93807	987
1417	0.722513	1.62495		c	1	0.722513	1.62495	988
1418	0.0157068	0.415038		-	0	#N/A	#N/A
1419	0.0157068	0.415038		-	0	#N/A	#N/A
1420	0.0052356	2		-	0	#N/A	#N/A
1421	0.65445	1.93278		u	1	0.65445	1.93278	989
1422	0.65445	1.00559		u	1	0.65445	1.00559	990
1423	0.65445	1.72216		c	1	0.65445	1.72216	991
1424	0.670157	1.63291		u	1	0.670157	1.63291	992
1425	0.675393	1.39516		c	1	0.675393	1.39516	993
1426	0.680628	2		u	1	0.680628	2	994
1427	0.712042	1.84715		g	1	0.712042	1.84715	995
1428	0.712042	0.775796		g	1	0.712042	0.775796	996
1429	0.712042	1.80857		u	1	0.712042	1.80857	997
1430	0.712042	1.88942		c	1	0.712042	1.88942	998
1431	0.712042	1.82689		u	1	0.712042	1.82689	999
1432	0.712042	1.67476		g	1	0.712042	1.67476	1000
1433	0.717277	1.78596		u	1	0.717277	1.78596	1001
1434	0.712042	0.946596		c	1	0.712042	0.946596	1002
1435	0.712042	1.22299		g	1	0.712042	1.22299	1003
1436	0.712042	1.77274		u	1	0.712042	1.77274	1004
1437	0.717277	1.78596		c	1	0.717277	1.78596	1005
1438	0.732984	1.89198		a	1	0.732984	1.89198	1006
1439	0.732984	1.68222		u	1	0.732984	1.68222	1007
1440	0.732984	1.72336		g	1	0.732984	1.72336	1008
1441	0.732984	1.89198		u	1	0.732984	1.89198	1009
1442	0.732984	1.78964		a	1	0.732984	1.78964	1010
1443	0.732984	1.7054		a	1	0.732984	1.7054	1011
1444	0.732984	1.60368		g	1	0.732984	1.60368	1012
1445	0.732984	1.81665		a	1	0.732984	1.81665	1013
1446	0.732984	1.65616		c	1	0.732984	1.65616	1014
1447	0.732984	1.08668		a	1	0.732984	1.08668	1015
1448	0.701571	1.64129		u	1	0.701571	1.64129	1016
1449	0.675393	0.950454		g	1	0.675393	0.950454	1017
1450	0.0104712	2		-	0	#N/A	#N/A
1451	0.0052356	2		-	0	#N/A	#N/A
1452	0.0052356	2		-	0	#N/A	#N/A
1453	0.0209424	1.18872		-	0	#N/A	#N/A
1454	0.0366492	1.40833		-	0	#N/A	#N/A
1455	0.0942408	0.617898		-	0	#N/A	#N/A
1456	0.0890052	0.420137		-	0	#N/A	#N/A
1457	0.0890052	0.778952		-	0	#N/A	#N/A
1458	0.0837696	0.322579		-	0	#N/A	#N/A
1459	0.73822	1.10102		c	1	0.73822	1.10102	1018
1460	0.727749	1.15896		c	1	0.727749	1.15896	1019
1461	0.73822	1.43318		u	1	0.73822	1.43318	1020
1462	0.759162	1.24918		u	1	0.759162	1.24918	1021
1463	0.748691	1.13573		u	1	0.748691	1.13573	1022
1464	0.659686	1.29874		c	1	0.659686	1.29874	1023
1465	0.638743	1.60395		a	1	0.638743	1.60395	1024
1466	0.649215	0.972093		c	1	0.649215	0.972093	1025
1467	0.753927	1.27624		c	1	0.753927	1.27624	1026
1468	0.753927	0.897007		u	1	0.753927	0.897007	1027
1469	0.78534	1.34645		u	1	0.78534	1.34645	1028
1470	0.78534	1.2235		c	1	0.78534	1.2235	1029
1471	0.78534	1.31742		u	1	0.78534	1.31742	1030
1472	0.73822	0.925959		c	1	0.73822	0.925959	1031
1473	0.78534	1.57476		c	1	0.78534	1.57476	1032
1474	0.753927	1.35485		a	1	0.753927	1.35485	1033
1475	0.753927	1.43075		c	1	0.753927	1.43075	1034
1476	0.78534	1.61537		c	1	0.78534	1.61537	1035
1477	0.780105	1.44893		a	1	0.780105	1.44893	1036
1478	0.78534	1.73171		u	1	0.78534	1.73171	1037
1479	0.78534	1.50272		g	1	0.78534	1.50272	1038
1480	0.764398	1.65629		a	1	0.764398	1.65629	1039
1481	0.759162	1.75871		c	1	0.759162	1.75871	1040
1482	0.759162	1.19973		u	1	0.759162	1.19973	1041
1483	0.759162	1.43111		g	1	0.759162	1.43111	1042
1484	0.759162	1.2417		u	1	0.759162	1.2417	1043
1485	0.759162	1.6793		g	1	0.759162	1.6793	1044
1486	0.759162	1.4849		a	1	0.759162	1.4849	1045
1487	0.643979	1.79592		g	1	0.643979	1.79592	1046
1488	0.685864	1.37697		g	1	0.685864	1.37697	1047
1489	0.649215	1.88088		c	1	0.649215	1.88088	1048
1490	0.685864	1.82154		c	1	0.685864	1.82154	1049
1491	0.722513	1.89071		u	1	0.722513	1.89071	1050
1492	0.722513	1.77526		c	1	0.722513	1.77526	1051
1493	0.649215	1.41193		c	1	0.649215	1.41193	1052
1494	0.643979	0.830292		c	1	0.643979	0.830292	1053
1495	0.670157	1.70847		c	1	0.670157	1.70847	1054
1496	0.670157	1.81815		a	1	0.670157	1.81815	1055
1497	0.712042	1.71679		g	1	0.712042	1.71679	1056
1498	0.712042	1.93732		c	1	0.712042	1.93732	1057
1499	0.712042	1.88942		c	1	0.712042	1.88942	1058
1500	0.712042	1.35545		a	1	0.712042	1.35545	1059
1501	0.712042	0.995463		c	1	0.712042	0.995463	1060
1502	0.691099	1.0591		g	1	0.691099	1.0591	1061
1503	0.643979	1.28648		u	1	0.643979	1.28648	1062
1504	0.638743	1.40493		g	1	0.638743	1.40493	1063
1505	0.701571	1.40258		g	1	0.701571	1.40258	1064
1506	0.701571	1.27575		a	1	0.701571	1.27575	1065
1507	0.696335	1.42368		a	1	0.696335	1.42368	1066
1508	0.717277	1.34895		c	1	0.717277	1.34895	1067
1509	0.712042	1.44997		u	1	0.712042	1.44997	1068
1510	0.764398	1.54417		g	1	0.764398	1.54417	1069
1511	0.759162	1.43362		u	1	0.759162	1.43362	1070
1512	0.764398	0.740769		g	1	0.764398	0.740769	1071
1513	0.759162	1.75142		a	1	0.759162	1.75142	1072
1514	0.764398	1.54921		g	1	0.764398	1.54921	1073
1515	0.675393	1.01256		c	1	0.675393	1.01256	1074
1516	0.670157	1.69656		c	1	0.670157	1.69656	1075
1517	0.696335	1.29206		c	1	0.696335	1.29206	1076
1518	0.0209424	1.18872		-	0	#N/A	#N/A
1519	0.0209424	0.5		-	0	#N/A	#N/A
1520	0.0209424	0.5		-	0	#N/A	#N/A
1521	0.0209424	2		-	0	#N/A	#N/A
1522	0.0209424	1.18872		-	0	#N/A	#N/A
1523	0.0209424	1.18872		-	0	#N/A	#N/A
1524	0.0209424	0.5		-	0	#N/A	#N/A
1525	0.0209424	1.18872		-	0	#N/A	#N/A
1526	0.0209424	1		-	0	#N/A	#N/A
1527	0.0209424	1.18872		-	0	#N/A	#N/A
1528	0.0209424	0.5		-	0	#N/A	#N/A
1529	0.0209424	1		-	0	#N/A	#N/A
1530	0.0209424	1.18872		-	0	#N/A	#N/A
1531	0.0209424	0.5		-	0	#N/A	#N/A
1532	0.0052356	2		-	0	#N/A	#N/A
1533	0.0052356	2		-	0	#N/A	#N/A
1534	0.0104712	1		-	0	#N/A	#N/A
1535	0.0104712	2		-	0	#N/A	#N/A
1536	0.0104712	1		-	0	#N/A	#N/A
1537	0.0104712	2		-	0	#N/A	#N/A
1538	0.0157068	2		-	0	#N/A	#N/A
1539	0.0157068	1.0817		-	0	#N/A	#N/A
1540	0.0157068	1.0817		-	0	#N/A	#N/A
1541	0.0157068	1.0817		-	0	#N/A	#N/A
1542	0.0157068	1.0817		-	0	#N/A	#N/A
1543	0.0157068	2		-	0	#N/A	#N/A
1544	0.0104712	2		-	0	#N/A	#N/A
1545	0.0157068	2		-	0	#N/A	#N/A
1546	0.026178	0.629049		-	0	#N/A	#N/A
1547	0.026178	0.629049		-	0	#N/A	#N/A
1548	0.026178	0.478072		-	0	#N/A	#N/A
1549	0.026178	1.27807		-	0	#N/A	#N/A
1550	0.026178	0.629049		-	0	#N/A	#N/A
1551	0.026178	0.478072		-	0	#N/A	#N/A
1552	0.026178	0.0780719		-	0	#N/A	#N/A
1553	0.026178	0.629049		-	0	#N/A	#N/A
1554	0.0209424	1.18872		-	0	#N/A	#N/A
1555	0.78534	1.74346		a	1	0.78534	1.74346	1077
1556	0.780105	1.42952		u	1	0.780105	1.42952	1078
1557	0.780105	1.61109		u	1	0.780105	1.61109	1079
1558	0.712042	1.63642		a	1	0.712042	1.63642	1080
1559	0.78534	1.78261		a	1	0.78534	1.78261	1081
1560	0.78534	1.10769		a	1	0.78534	1.10769	1082
1561	0.680628	1.43143		c	1	0.680628	1.43143	1083
1562	0.753927	1.71186		c	1	0.753927	1.71186	1084
1563	0.753927	1.81688		u	1	0.753927	1.81688	1085
1564	0.753927	1.5461		c	1	0.753927	1.5461	1086
1565	0.743456	1.77262		u	1	0.743456	1.77262	1087
1566	0.0157068	0.415038		-	0	#N/A	#N/A
1567	0.0157068	0.415038		-	0	#N/A	#N/A
1568	0.0157068	1.0817		-	0	#N/A	#N/A
1569	0.0157068	1.0817		-	0	#N/A	#N/A
1570	0.0157068	1.0817		-	0	#N/A	#N/A
1571	0.0104712	2		-	0	#N/A	#N/A
1572	0.0104712	1		-	0	#N/A	#N/A
1573	0.0104712	2		-	0	#N/A	#N/A
1574	0.0052356	2		-	0	#N/A	#N/A
1575	0.0052356	2		-	0	#N/A	#N/A
1576	0.0052356	2		-	0	#N/A	#N/A
1577	0.0052356	2		-	0	#N/A	#N/A
1578	0.0052356	2		-	0	#N/A	#N/A
1579	0.0052356	2		-	0	#N/A	#N/A
1580	0.0104712	1		-	0	#N/A	#N/A
1581	0.0104712	1		-	0	#N/A	#N/A
1582	0.0052356	2		-	0	#N/A	#N/A
1583	0.0157068	1.0817		-	0	#N/A	#N/A
1584	0.026178	0.478072		-	0	#N/A	#N/A
1585	0.026178	1.02905		-	0	#N/A	#N/A
1586	0.0471204	0.648356		-	0	#N/A	#N/A
1587	0.0418848	0.701205		-	0	#N/A	#N/A
1588	0.0418848	1.45644		-	0	#N/A	#N/A
1589	0.0471204	1.49674		-	0	#N/A	#N/A
1590	0.0471204	1.0817		-	0	#N/A	#N/A
1591	0.0471204	0.775606		-	0	#N/A	#N/A
1592	0.0471204	0.775606		-	0	#N/A	#N/A
1593	0.052356	1.02905		-	0	#N/A	#N/A
1594	0.052356	1.11871		-	0	#N/A	#N/A
1595	0.769634	1.7165		u	1	0.769634	1.7165	1088
1596	0.769634	1.47298		u	1	0.769634	1.47298	1089
1597	0.769634	1.53417		c	1	0.769634	1.53417	1090
1598	0.769634	1.57543		a	1	0.769634	1.57543	1091
1599	0.764398	1.14305		c	1	0.764398	1.14305	1092
1600	0.764398	1.94091		u	1	0.764398	1.94091	1093
1601	0.764398	1.64776		u	1	0.764398	1.64776	1094
1602	0.759162	2		a	1	0.759162	2	1095
1603	0.748691	1.36573		u	1	0.748691	1.36573	1096
1604	0.743456	1.60108		a	1	0.743456	1.60108	1097
1605	0.743456	1.87912		a	1	0.743456	1.87912	1098
1606	0.743456	1.78011		a	1	0.743456	1.78011	1099
1607	0.424084	1.62117		u	1	0.424084	1.62117	1100
1608	0.0366492	0.851165		-	0	#N/A	#N/A
1609	0.026178	0.629049		-	0	#N/A	#N/A
1610	0.0209424	1.18872		-	0	#N/A	#N/A
1611	0.0157068	2		-	0	#N/A	#N/A
1612	0.0157068	1.0817		-	0	#N/A	#N/A
1613	0.0052356	2		-	0	#N/A	#N/A
1614	0.0052356	2		-	0	#N/A	#N/A
1615	0.0157068	2		-	0	#N/A	#N/A
